# Supplementary material for: Unveiling DEFB1 as a novel driver and promising therapeutic target in lung adenocarcinoma
Source: Cell Death Dis. 2026 Apr 20;17(1):519. doi: 10.1038/s41419-026-08748-4 (PMC13223247; doi:10.1038/s41419-026-08748-4)
Supplement: Supplementary file 2 — Supplementary Tables [file 41419_2026_8748_MOESM2_ESM.xlsx]

## Sheet: Table S1
Supplementary Table 1. Antibodies used in this study
Antibodies	Host Species	Manufacturer	Catalog Number	Application	Dilution
β-actin (HRP Conjugated)	NA	Servicebio	ZB15001-HRP	Western blot	1:5000
ATP1A1	Rabbit	Servicebio		Immunocytochemistry	1:100
CD206	Rabbit	Servicebio	GB153497	Immunocytochemistry	1:100
CD206 (PE Conjugated)	Mouse	Biolegend	321106	Flow Cytometry	1:100
CD68 (FITC Conjugated)	Rat	Biolegend	137006	Flow Cytometry	1:100
CD86 (APC Conjugated)	Mouse	Biolegend	305412	Flow Cytometry	1:100
CD8α	Rabbit	Servicebio	GB15068	Immunohistochemistry	1:100
DEFB1	Rabbit	Abways	CY8630	Western blot	1:2000
DEFB1	Mouse	Abcam	ab14425	Immunohistochemistry	1:50
DEFB1	Mouse	Abcam	ab14425	Western blot	1:1000
E-Cadherin	Rabbit	Abways	CY1155	Western blot	1:3000
E-Cadherin	Rabbit	Servicebio	GB12083	Immunohistochemistry	1:200
F4/80	Rabbit	Servicebio	GB113373	Immunohistochemistry	1:100
Flag-Tag	Rabbit	Cell Signaling Technology	14793S	Immunocytochemistry	1:100
Flag-Tag	Mouse	Cell Signaling Technology	8146S	CoIP	1:100
HRP-labeled Goat Anti-Rabbit IgG(H+L)	Goat	Beyotime Biotech	A0208	Western blot	1:5000
iNOS	Rabbit	Servicebio	GB11119	Immunocytochemistry	1:100
MIF	Rabbit	Abmart	T56829	Western blot	1:2000
MIF	Rabbit	Abmart	T56829	CoIP	1:100
N-Cadherin	Rabbit	Abways	CY5015	Western blot	1:3000
Normal Mouse IgG	Mouse	Cell Signaling Technology	68860S	CoIP	1:100
Normal Rabbit IgG	Rabbit	Cell Signaling Technology	2729S	CoIP	1:100
PPL	Rabbit	Abmart	PC22860	Western blot	1:3000
PPL	Rabbit	Abmart	PS04888	Immunocytochemistry	1:200
PPL	Rabbit	Abcam	ab72422	CoIP	1:100
Snail	Rabbit	Abways	CY3066	Western blot	1:1000
TNFα	Rabbit	Servicebio	GB115702	Immunohistochemistry	1:100
VeriBlot for IP Detection (HRP Conjugated)	NA	Abcam	ab131366	CoIP	1:100
Vimentin	Rabbit	Abways	CY5134	Western blot	1:3000
Vimentin	Rabbit	Servicebio	GB15192	Immunohistochemistry	1:100
								The TSA reagents used were as follows: iF488-TSA (1:500, Servicebio), iF546-TSA (1:500, Servicebio), iF647-TSA (1:500, Servicebio), and iF700-TSA (1:500, Servicebio).

## Sheet: Table S2
Supplementary Table 2. Results of in vitro CRISPR/Cas9 whole-genome knockout experiment screening for genes promoting lung adenocarcinoma proliferation
Entrez ID	Entry	LogFC
4735	SEPT2	-2.55926
10801	SEPT9	-3.38054
51146	A4GNT	-3.4135
14	AAMP	-2.12854
440243	LOC440243	-2.42355
154664	ABCA13	-2.45987
55699	IARS2	-3.1303
9429	ABCG2	-2.09545
64240	ABCG5	-2.50612
79575	ABHD8	-2.87512
29	ABR	-3.27154
80325	ABTB1	-2.28697
37	ACADVL	-3.4116
340485	ACER2	-2.10594
92370	ACPL2	-3.23489
93953	ACRC	-2.28392
116285	ACSM1	-3.70701
123876	ACSM2A	-2.97516
54988	ACSM5	-2.23144
55860	ACTR10	-2.39092
10097	ACTR2	-2.53866
93973	ACTR8	-3.01081
98	ACYP2	-3.56198
8038	ADAM12	-2.72444
2515	ADAM2	-4.53527
81794	ADAMTS10	-3.20386
170691	ADAMTS17	-3.06382
11174	ADAMTS6	-2.07633
113179	ADAT3	-2.16695
107	ADCY1	-2.28401
118	ADD1	-2.64741
148	ADRA1A	-2.36729
153	ADRB1	-2.86325
157	ADRBK2	-2.27449
64782	AEN	-3.27201
166	AES	-2.511
4299	AFF1	-2.57733
174	AFP	-2.06107
116987	AGAP1	-2.53707
60509	AGBL5	-4.85594
177	AGER	-2.11656
3268	AGFG2	-3.90645
55750	AGK	-2.02878
55326	AGPAT5	-2.13745
79888	AGPAT9	-3.52506
8540	AGPS	-2.81268
191	AHCY	-3.15709
27245	AHDC1	-2.61018
113146	AHNAK2	-2.58853
196	AHR	-3.11419
26289	AK5	-3.16116
158067	AK8	-2.25255
9590	AKAP12	-2.22939
10566	AKAP3	-2.56569
9465	AKAP7	-2.73801
55122	AKIRIN2	-2.54514
8574	AKR7A2	-4.6208
64400	AKTIP	-2.2173
214	ALCAM	-2.10894
8854	ALDH1A2	-3.43843
220	ALDH1A3	-2.30703
229	ALDOB	-2.94383
144245	ALG10B	-2.17157
440138	ALG11	-2.50159
79796	ALG9	-3.31494
84266	ALKBH7	-2.08038
84332	DYDC2	-2.2046
115701	ALPK2	-2.26051
258	AMBN	-4.05314
55626	AMBRA1	-2.09571
51005	AMDHD2	-3.52607
120425	AMICA1	-2.08256
51321	AMZ2	-2.42778
10393	ANAPC10	-2.74212
29945	ANAPC4	-2.19694
23452	ANGPTL2	-2.24938
27063	ANKRD1	-2.16658
29123	ANKRD11	-2.46786
825	CAPN3	-2.62416
170961	ANKRD24	-2.8897
22852	ANKRD26	-2.57144
23243	ANKRD28	-2.12034
84250	ANKRD32	-2.2182
284615	ANKRD34A	-2.6987
56311	ANKRD7	-3.04639
54443	ANLN	-2.20516
81611	ANP32E	-2.24373
11199	ANXA10	-2.74368
8416	ANXA9	-2.40945
55435	AP1AR	-2.51194
91056	AP5B1	-2.67753
321	APBA2	-2.23566
54518	APBB1IP	-2.94998
8539	API5	-2.3167
333	APLP1	-2.00404
338	APOB	-3.15644
339	APOBEC1	-2.20049
140564	APOBEC3D	-2.72344
403314	APOBEC4	-3.43813
8542	APOL1	-3.39986
361	AQP4	-3.38872
	hsa-mir-4434	-4.80778
366	AQP9	-2.17011
23647	ARFIP2	-3.238
79658	ARHGAP10	-2.2686
57569	ARHGAP20	-2.05672
9411	ARHGAP29	-2.42247
343578	ARHGAP40	-2.00025
128272	ARHGEF19	-2.18381
84904	ARHGEF39	-2.0005
50649	ARHGEF4	-3.54472
23229	ARHGEF9	-5.01201
8881	CDC16	-3.61048
8896	BUD31	-2.29489
80117	ARL14	-2.32925
403	ARL3	-2.07816
9823	ARMCX2	-2.07124
387715	ARMS2	-4.40998
10109	ARPC2	-2.66731
10777	ARPP21	-2.11449
27106	ARRDC2	-2.76934
410	ARSA	-2.03308
79642	ARSJ	-2.02048
8853	ASAP2	-3.84335
140460	ASB7	-2.46554
140462	ASB9	-3.93238
56676	ASCL3	-2.38411
136991	ASZ1	-2.04789
1159	CKMT1B	-2.01061
79915	ATAD5	-2.53847
22809	ATF5	-3.71181
9140	ATG12	-2.77797
23300	ATMIN	-3.91988
481	ATP1B1	-2.09853
483	ATP1B3	-3.52937
515	ATP5F1	-3.25555
50617	ATP6V0A4	-3.34891
10459	MAD2L2	-5.81862
51761	ATP8A2	-2.37391
10079	ATP9A	-2.30191
545	ATR	-4.09
26033	ATRNL1	-2.05545
4287	ATXN3	-3.28086
8705	B3GALT4	-5.68161
145173	B3GALTL	-2.23488
4194	MDM4	-2.37766
8703	B4GALT3	-3.09305
29086	BABAM1	-2.08546
9530	BAG4	-2.56921
9529	BAG5	-2.61192
7917	BAG6	-2.0352
56751	BARHL1	-2.08023
582	BBS1	-3.32001
63827	BCAN	-2.00558
56647	BCCIP	-2.53681
590	BCHE	-2.68082
64919	BCL11B	-2.97407
597	BCL2A1	-2.61052
23786	BCL2L13	-2.70619
604	BCL6	-3.62926
613	BCR	-2.45835
84707	BEX2	-3.33572
56271	BEX4	-3.03471
635	BHMT	-3.07518
641	BLM	-2.87413
552900	BOLA2	-2.77615
654483	BOLA2B	-2.30464
23246	BOP1	-3.36719
79866	BORA	-2.88669
671	BPI	-2.48562
65980	BRD9	-3.11706
2972	BRF1	-2.71646
27154	BRPF3	-2.17143
8927	BSN	-2.45657
9044	BTAF1	-2.78026
54766	BTG4	-2.66544
11149	BVES	-2.81903
705	BYSL	-3.38118
387638	C10orf113	-2.32758
170371	C10orf128	-2.18493
79081	C11orf48	-2.89077
85016	C11orf70	-2.24134
102465800	hsa-mir-7702	-2.32951
399949	C11orf88	-4.01421
60314	C12orf10	-3.90614
283416	C12orf61	-3.00262
91574	C12orf65	-2.79232
84520	C14orf142	-2.08794
122525	C14orf28	-2.56049
84419	C15orf48	-2.9929
145788	C15orf65	-3.85127
123775	C16orf46	-2.04002
283897	C16orf54	-2.34435
404550	C16orf74	-4.24737
284071	C17orf104	-2.10266
9721	GPRIN2	-3.28671
80233	C17orf70	-3.69387
388407	C17orf82	-3.06357
55421	C17orf85	-2.28119
400566	C17orf97	-2.33085
255057	C19orf26	-2.58763
55049	C19orf60	-2.43321
200159	C1orf100	-2.34118
55732	C1orf112	-2.57187
100302132	hsa-mir-1182	-2.34816
400757	C1orf141	-4.76758
54991	C1orf159	-2.51263
84886	C1orf198	-2.48905
127703	C1orf216	-2.63385
388759	C1orf229	-2.23703
729059	C1orf234	-2.48535
148423	C1orf52	-2.32182
79630	C1orf54	-3.05668
54964	C1orf56	-3.29053
164127	C1orf65	-2.46599
713	C1QB	-3.19977
114898	C1QTNF2	-2.10051
390664	C1QTNF8	-2.24201
149840	C20orf196	-2.74341
128602	C20orf85	-2.53967
55267	C22orf26	-3.0148
150590	C2orf15	-2.92107
375307	C2orf62	-4.32424
388960	C2orf78	-2.5844
693163	hsa-mir-578	-2.78704
339883	C3orf35	-3.21895
56941	C3orf37	-2.3153
152078	C3orf55	-2.67741
200844	C3orf67	-2.05697
720	C4A	-2.11349
722	C4BPA	-2.82473
401152	C4orf3	-2.48156
65250	C5orf42	-6.5684
154386	C6orf195	-2.7542
100996928	C7orf55-LUC7L2	-2.45384
402573	C7orf61	-2.23586
79846	C7orf63	-2.27581
733	C8G	-2.43596
65265	C8orf33	-2.52861
157695	C8orf42	-2.29632
254778	C8orf46	-2.15266
203111	C8orf47	-2.02282
158401	C9orf84	-3.04615
138241	C9orf85	-2.03822
84270	C9orf89	-2.09854
763	CA5A	-3.53524
1032	CDKN2D	-2.24423
781	CACNA2D1	-3.1802
9254	CACNA2D2	-2.2214
10368	CACNG3	-2.13006
79823	CAMKMT	-2.23959
23271	CAMSAP2	-2.61943
23125	CAMTA2	-2.12318
2109	ETFB	-2.13458
388743	CAPN8	-3.39436
23589	CARHSP1	-5.57963
64921	CASD1	-2.15551
23581	CASP14	-2.79585
840	CASP7	-3.54086
831	CAST	-2.36759
54897	CASZ1	-2.47455
117144	CATSPER1	-2.55846
347732	CATSPER3	-2.29471
57828	CATSPERG	-2.96662
865	CBFB	-2.57387
867	CBL	-4.16237
55871	CBWD1	-2.75226
8535	CBX4	-3.14247
23466	CBX6	-3.86996
126402	CCDC105	-2.13524
203260	CCDC107	-4.10428
121599	SPIC	-4.74163
164592	CCDC116	-5.10961
165055	CCDC138	-3.97122
9720	CCDC144A	-2.55993
91050	CCDC149	-3.83061
100129792	CCDC152	-3.14471
550631	CCDC157	-3.53452
154467	CCDC167	-4.08808
	hsa-mir-4445	-6.27949
80129	CCDC170	-3.49496
203238	CCDC171	-2.68959
10576	CCT2	-3.96363
8030	CCDC6	-3.08838
83987	CCDC8	-2.46763
317762	CCDC85C	-2.45478
55231	CCDC87	-3.05501
196477	CCER1	-2.04054
6356	CCL11	-2.11371
899	CCNF	-2.43289
900	CCNG1	-2.92229
54619	CCNJ	-2.17218
81669	CCNL2	-2.77215
10803	CCR9	-2.70163
929	CD14	-2.68375
977	CD151	-2.0857
57126	CD177	-2.17419
30835	CD209	-3.22555
80381	CD276	-3.14993
23607	CD2AP	-2.4517
10421	CD2BP2	-2.04362
960	CD44	-2.03592
1043	CD52	-2.5178
1604	CD55	-2.89608
965	CD58	-4.05784
994	CDC25B	-2.13919
997	CDC34	-2.69478
8476	CDC42BPA	-2.9024
102466223	hsa-mir-7114	-2.07721
28316	CDH20	-2.74113
64072	CDH23	-2.78142
60437	CDH26	-2.77146
1003	CDH5	-2.3051
1004	CDH6	-2.37628
983	CDK1	-2.31641
8621	CDK13	-2.60607
5129	CDK18	-2.54263
1019	CDK4	-2.3877
55602	CDKN2AIP	-2.63537
1030	CDKN2B	-2.61139
3557	IL1RN	-2.33226
9425	CDYL	-4.18716
5366	PMAIP1	-2.09225
27440	CECR5	-2.87758
1056	CEL	-2.5728
23436	CELA3B	-2.89769
10659	CELF2	-2.05383
11189	CELF3	-4.54787
60680	CELF5	-2.53288
1951	CELSR3	-3.30723
64105	CENPK	-4.11175
80152	CENPT	-3.40149
153241	CEP120	-2.14808
9859	CEP170	-2.56053
285753	CEP57L1	-3.43105
84902	CEP89	-2.20171
51148	CERCAM	-4.11384
1069	CETN2	-2.31411
3075	CFH	-2.78166
114335	CGB1	-3.13072
57530	CGN	-3.33423
9023	CH25H	-3.40794
5768	QSOX1	-2.03244
400916	CHCHD10	-2.00385
1114	CHGB	-2.5403
27159	CHIA	-3.21063
128866	CHMP4B	-3.53673
51029	DESI2	-2.97842
140578	CHODL	-2.67625
26973	CHORDC1	-4.24274
8646	CHRD	-3.96436
1133	CHRM5	-2.63469
1137	CHRNA4	-2.01903
1144	CHRND	-2.24989
4166	CHST6	-2.97326
22856	CHSY1	-2.59168
9391	CIAO1	-3.53435
10519	CIB1	-2.53667
117286	CIB3	-2.32068
	hsa-mir-4489	-3.6175
9541	CIR1	-2.12717
1153	CIRBP	-4.52048
11113	CIT	-2.30681
10370	CITED2	-2.36327
1160	CKMT2	-2.27486
1178	CLC	-2.70209
9075	CLDN2	-3.24071
53842	CLDN22	-2.62586
1365	CLDN3	-2.03336
1366	CLDN7	-2.6437
6320	CLEC11A	-4.91904
93978	CLEC6A	-2.50751
53405	CLIC5	-2.43989
116449	CLNK	-2.68715
9575	CLOCK	-2.83921
10845	CLPX	-3.63353
7401	CLRN1	-2.14991
63967	CLSPN	-2.37312
1211	CLTA	-2.15569
152100	CMC1	-2.45625
84518	CNFN	-2.8089
1262	CNGA4	-2.03143
54714	CNGB3	-3.2762
154043	CNKSR3	-2.34719
10695	CNPY3	-2.64583
1268	CNR1	-2.09675
54875	CNTLN	-3.74904
53942	CNTN5	-3.04905
11064	CNTRL	-2.57836
1301	COL11A1	-3.43116
1306	COL15A1	-2.60674
84570	COL25A1	-4.50507
340267	COL28A1	-2.42679
131873	COL6A6	-2.57231
1295	COL8A1	-3.02782
10584	COLEC10	-2.56983
79709	COLGALT1	-2.26743
51122	COMMD2	-3.26289
1314	COPA	-2.88241
7464	CORO2A	-2.23169
100529144	CORO7-PAM16	-3.08992
1352	COX10	-4.57325
90639	COX19	-3.76346
1339	COX6A2	-3.07621
158511	CSAG1	-2.23778
80315	CPEB4	-2.67014
1368	CPM	-4.1012
642843	CPSF4L	-3.42566
126129	CPT1C	-2.28652
6635	SNRPE	-2.44078
54544	CRCT1	-3.75981
153222	CREBRF	-2.63645
1392	CRH	-4.53548
401262	CRIP3	-2.59401
9419	CRIPT	-2.11736
1401	CRP	-2.43752
23373	CRTC1	-2.05962
286262	TPRN	-2.57911
1409	CRYAA	-2.13981
1411	CRYBA1	-2.62595
1415	CRYBB2	-2.0918
155051	CRYGN	-2.07203
	CSB-PGBD3	-2.94561
100302164	hsa-mir-2113	-3.08845
26683	OR4F3	-2.47992
1447	CSN2	-2.84355
1452	CSNK1A1	-2.1796
1459	CSNK2A2	-2.48858
10047	CST8	-2.45377
1478	CSTF2	-4.18818
541466	CT45A1	-2.20999
728911	CT45A2	-2.02564
728096	CT47A1	-2.14882
255313	CT47A11	-2.09374
100507170	CT47A12	-2.08277
728082	CT47A3	-2.29581
728075	CT47A4	-2.18615
728072	CT47A5	-2.07844
728062	CT47A6	-2.15153
653282	CT47A7	-2.03764
728049	CT47A8	-2.16611
728042	CT47A9	-2.0739
115908	CTHRC1	-2.04163
1501	CTNND2	-3.32004
9646	CTR9	-3.01849
1512	CTSH	-2.92034
8065	CUL5	-2.07794
1523	CUX1	-3.84895
57703	CWC22	-3.03382
6376	CX3CL1	-2.44143
3577	CXCR1	-2.40808
25763	CXorf27	-3.83139
79742	CXorf36	-2.56218
30827	CXXC1	-2.64909
1534	CYB561	-2.94209
1592	CYP26A1	-2.51374
64816	CYP3A43	-2.27507
10858	CYP46A1	-4.00913
9420	CYP7B1	-3.70406
57105	CYSLTR2	-2.08016
54360	CYTL1	-4.32327
1600	DAB1	-2.20523
1603	DAD1	-2.26664
199699	DAND5	-2.31107
1616	DAXX	-2.54241
26528	DAZAP1	-2.39447
1622	DBI	-4.62416
28988	DBNL	-3.47995
139170	DCAF12L1	-2.82271
26094	DCAF4	-5.34156
50717	DCAF8	-2.32629
79877	DCAKD	-2.09945
149069	DCDC2B	-3.60971
54798	DCHS2	-2.80905
9201	DCLK1	-2.3098
64421	DCLRE1C	-3.6034
10671	DCTN6	-2.79294
55208	DCUN1D2	-2.94362
112495	GTF3C6	-2.66574
11269	DDX19B	-2.1981
9188	DDX21	-4.03569
79009	DDX50	-3.14419
54849	DEF8	-2.40211
1672	DEFB1	-2.88253
245929	DEFB115	-3.22827
613211	DEFB134	-4.79415
7913	DEK	-2.75115
9681	DEPDC5	-4.68842
79139	DERL1	-2.08191
8409	UXT	-2.76029
8214	DGCR6	-3.04055
8527	DGKD	-2.15174
1608	DGKG	-3.6501
9162	DGKI	-3.11947
139189	DGKK	-2.53772
27294	DHDH	-3.63006
115817	DHRS1	-2.29308
79758	DHRS12	-2.86501
3192	HNRNPU	-3.44892
1735	DIO3	-3.13921
1739	DLG1	-2.1234
1760	DMPK	-2.11697
1770	DNAH9	-2.52197
27019	DNAI1	-2.96554
25822	DNAJB5	-2.28927
22826	DNAJC8	-2.32084
83544	DNAL1	-2.24663
10126	DNAL4	-3.62282
1773	DNASE1	-2.17908
92737	DNER	-2.39193
1786	DNMT1	-3.15431
10591	DNPH1	-2.41491
30836	DNTTIP2	-3.22833
8448	DOC2A	-2.08323
1795	DOCK3	-2.32898
285489	DOK7	-2.25117
1797	DOM3Z	-2.29695
29980	DONSON	-3.13123
5977	DPF2	-4.59726
1802	DPH2	-2.65096
1805	DPT	-2.32834
10589	DRAP1	-2.72878
1815	DRD4	-2.59065
57453	DSCAML1	-2.21806
1829	DSG2	-2.46701
1830	DSG3	-4.18872
147409	DSG4	-3.91301
2188	FANCF	-2.30962
84062	DTNBP1	-3.13889
63904	DUSP21	-2.57428
1852	DUSP9	-3.78257
284254	DYNAP	-2.85045
8655	DYNLL1	-4.22147
83658	DYNLRB1	-3.29909
6993	DYNLT1	-2.11299
8445	DYRK2	-3.37342
55184	DZANK1	-3.26581
1870	E2F2	-2.83271
144455	E2F7	-2.11136
124454	EARS2	-2.35663
10969	EBNA1BP2	-2.03682
11319	ECD	-3.03219
9718	ECE2	-2.075
1632	ECI1	-2.58422
1842	ECM2	-3.11218
345930	ECT2L	-2.40587
80153	EDC3	-4.46294
8411	EEA1	-2.93368
1915	EEF1A1	-3.24917
3614	IMPDH1	-2.22111
9813	EFCAB14	-3.40945
283229	EFCAB4A	-3.53967
64800	EFCAB6	-2.52044
285588	EFCAB9	-2.94817
151651	EFHB	-2.38939
80258	EFHC2	-2.0005
1945	EFNA4	-2.06868
1948	EFNB2	-2.45007
	hsa-mir-4528	-2.24455
10289	EIF1B	-2.57342
1965	EIF2S1	-2.29579
8662	EIF3B	-2.86335
150946	GAREML	-3.60675
9669	EIF5B	-2.05094
60528	ELAC2	-3.3803
1993	ELAVL2	-2.41751
1995	ELAVL3	-2.0064
8178	ELL	-4.28283
91748	ELMSAN1	-2.83695
23587	ELP5	-3.09162
54859	ELP6	-4.84351
55540	IL17RB	-3.12411
2009	EML1	-3.22376
27436	EML4	-3.00503
375704	ENHO	-2.49699
84080	ENKD1	-2.43133
387712	ENO4	-3.36974
5169	ENPP3	-2.26446
57634	EP400	-4.4358
1969	EPHA2	-2.05873
2046	EPHA8	-2.93037
2049	EPHB3	-2.55699
64981	MRPL34	-2.7891
2056	EPO	-2.41413
2060	EPS15	-3.91866
58513	EPS15L1	-3.59568
2059	EPS8	-2.33465
55914	ERBB2IP	-2.18537
2072	ERCC4	-4.63537
79956	ERMP1	-2.22725
100288413	ERVMER34-1	-2.48995
147664	ERVV-1	-3.17488
11082	ESM1	-2.9863
2101	ESRRA	-3.1158
2120	ETV6	-2.01652
55194	EVA1B	-2.12021
64789	EXO5	-2.63745
10640	EXOC5	-3.8118
5901	RAN	-2.18511
118460	EXOSC6	-3.95274
50848	F11R	-3.64985
83443	SF3B5	-2.77902
3995	FADS3	-2.49339
144347	FAM101A	-3.44217
284611	FAM102B	-2.76619
54491	FAM105A	-2.8832
23015	GOLGA8A	-2.04746
116496	FAM129A	-3.47107
131408	FAM131A	-2.26603
57579	FAM135A	-2.16988
285016	FAM150B	-2.40875
84140	FAM161A	-3.25018
130074	FAM168B	-2.80972
284069	FAM171A2	-2.42532
55719	FAM178A	-5.54601
284467	FAM19A3	-2.6624
56975	FAM20C	-2.11827
29902	FAM216A	-3.52538
222826	FAM217A	-3.73069
63939	FAM217B	-2.64069
340277	FAM221A	-2.05763
131583	FAM43A	-3.78897
81553	FAM49A	-3.98357
58516	FAM60A	-2.91163
161142	FAM71D	-2.48825
728833	FAM72D	-2.45536
374986	FAM73A	-2.41111
145773	FAM81A	-3.21993
55199	FAM86C1	-2.44286
50511	SYCP3	-2.99906
22909	FAN1	-2.52732
79072	FASTKD3	-2.73144
10826	FAXDC2	-2.06344
65108	MARCKSL1	-4.15391
79176	FBXL15	-7.1753
64839	FBXL17	-2.33824
25827	FBXL2	-2.57642
26267	FBXO10	-3.22315
26273	FBXO3	-2.12197
200350	FOXD4L1	-3.23941
55294	FBXW7	-5.30052
115350	FCRL1	-2.91852
127943	FCRLB	-3.25437
260436	FDCSP	-2.31761
56929	FEM1C	-3.16702
55081	IFT57	-2.43615
9965	FGF19	-4.84537
2249	FGF4	-2.30971
10875	FGL2	-3.1187
128486	FITM2	-2.54588
84922	FIZ1	-2.06776
55033	FKBP14	-2.31807
2280	FKBP1A	-2.93031
162494	RHBDL3	-2.00354
51661	FKBP7	-2.32819
79147	FKRP	-3.20997
2218	FKTN	-2.52301
80308	FLAD1	-2.23725
201163	FLCN	-2.97667
388698	FLG2	-4.12324
2317	FLNB	-2.122
2323	FLT3LG	-2.14936
2327	FMO2	-2.33901
2328	FMO3	-2.04512
54874	FNBP1L	-2.86738
146167	SLC38A8	-2.51014
2353	FOS	-2.79109
286380	FOXD4L3	-4.06011
653404	FOXD4L6	-2.10103
2290	FOXG1	-2.54023
3607	FOXK2	-2.11109
668	FOXL2	-2.66873
121643	FOXN4	-2.8108
94234	FOXQ1	-3.53533
	hsa-mir-548c	-2.82654
10023	FRAT1	-2.63476
25794	FSCN2	-2.31657
2488	FSHB	-2.18415
29960	FTSJ2	-2.81361
2527	FUT5	-3.53971
84861	KLHL22	-4.30892
5349	FXYD3	-2.38571
8322	FZD4	-2.05403
814	CAMK4	-3.10798
139716	GAB3	-3.30957
2553	GABPB1	-4.46454
55879	GABRQ	-2.37248
10912	GADD45G	-3.20249
339896	GADL1	-2.9211
729447	GAGE2A	-3.04053
2585	GALK2	-2.38247
2588	GALNS	-2.29624
2593	GAMT	-2.04364
2621	GAS6	-2.28933
8522	GAS7	-3.77835
2623	GATA1	-2.17739
2625	GATA3	-2.63462
140628	GATA5	-2.06669
115361	GBP4	-5.5579
163351	GBP6	-4.26849
2653	GCSH	-2.83318
2657	GDF1	-2.89648
151449	GDF7	-2.19864
124602	KIF19	-2.92304
284161	GDPD1	-2.89997
81544	GDPD5	-2.49444
2670	GFAP	-4.35144
100527949	GIMAP1-GIMAP5	-2.94725
155038	GIMAP8	-2.42258
349149	GJC3	-2.41095
2720	GLB1	-2.74289
2731	GLDC	-2.49162
2736	GLI2	-4.95562
144321	GLIPR1L2	-2.34152
55830	GLT8D1	-2.99936
2746	GLUD1	-2.21754
219970	GLYATL2	-3.49288
728492	SERF1B	-2.26966
2762	GMDS	-2.35468
647309	GMNC	-2.02275
10672	GNA13	-3.17602
9630	GNA14	-2.1846
55970	GNG12	-4.32564
54555	DDX49	-2.1537
2793	GNGT2	-2.15678
647042	GOLGA6L10	-2.35087
728047	GOLGA8O	-2.0772
2804	GOLGB1	-2.46203
64083	GOLPH3	-3.62783
9527	GOSR1	-2.78189
2805	GOT1	-3.44731
137362	GOT1L1	-2.82329
2817	GPC1	-2.00677
10243	GPHN	-3.37222
2821	GPI	-2.39332
2824	GPM6B	-3.31922
57720	GPR107	-2.48173
26262	TSPAN17	-3.58232
2835	GPR12	-4.68212
283554	GPR137C	-2.3605
124274	GPR139	-2.39127
115330	GPR146	-2.08651
2838	GPR15	-3.81978
285601	GPR150	-2.12203
151556	GPR155	-2.21683
57512	GPR158	-2.53647
27239	GPR162	-2.70344
11245	GPR176	-2.28708
2830	GPR6	-2.53924
81491	GPR63	-2.37826
54112	GPR88	-3.96633
51184	GPN3	-2.78522
2874	GPS2	-3.65502
29899	GPSM2	-2.23317
84706	GPT2	-2.29372
196996	GRAMD2	-4.74304
400581	GRAPL	-2.21721
91949	COG7	-2.87689
79977	GRHL2	-3.51292
2899	GRIK3	-2.84035
2900	GRIK4	-2.9323
2902	GRIN1	-4.54187
2906	GRIN2D	-3.83497
2915	GRM5	-2.05767
53944	CSNK1G1	-2.4693
2935	GSPT1	-2.00029
2940	GSTA3	-3.33585
2950	GSTP1	-2.67294
2953	GSTT2	-2.94972
121355	GTSF1	-2.3632
3015	H2AFZ	-4.06869
3020	H3F3A	-2.29343
3034	HAL	-2.6645
9464	HAND2	-6.88981
1404	HAPLN1	-3.41808
23438	HARS2	-2.93429
55559	HAUS7	-2.57706
3049	HBQ1	-2.79439
3059	HCLS1	-3.0308
3060	HCRT	-2.80791
8841	HDAC3	-4.07078
84717	HDGFRP2	-2.7063
51696	HECA	-4.11159
9931	HELZ	-2.43958
8925	HERC1	-2.3915
9709	HERPUD1	-2.94904
54626	HES2	-2.48823
3074	HEXB	-2.66241
10614	HEXIM1	-2.09488
124790	HEXIM2	-2.16072
55733	HHAT	-2.10677
3087	HHEX	-2.82119
25994	HIGD1A	-2.0714
25988	HINFP	-2.03459
8479	HIRIP3	-2.95578
8334	HIST1H2AC	-3.29019
3012	HIST1H2AE	-2.34397
8970	HIST1H2BJ	-3.11032
8340	HIST1H2BL	-3.75864
8353	HIST1H3E	-2.29975
8968	HIST1H3F	-4.41841
8355	HIST1H3G	-7.07251
8367	HIST1H4E	-5.4464
8365	HIST1H4H	-2.20277
8338	HIST2H2AC	-2.38154
554313	HIST2H4B	-2.00227
3099	HK2	-3.11426
284459	HKR1	-2.42477
3107	HLA-C	-2.11761
3109	HLA-DMB	-2.92382
3142	HLX	-3.09434
3166	HMX1	-3.31153
3172	HNF4A	-3.80063
3178	HNRNPA1	-2.27145
144983	HNRNPA1L2	-2.62369
3181	HNRNPA2B1	-2.69972
3182	HNRNPAB	-2.43925
3190	HNRNPK	-3.59062
84072	HORMAD1	-2.36955
3198	HOXA1	-3.46883
10481	HOXB13	-2.01879
3231	HOXD1	-2.62302
3232	HOXD3	-2.65658
201626	PDE12	-3.19363
1440	CSF3	-2.33207
55806	HR	-2.07544
3274	HRH2	-2.75743
59340	HRH4	-2.87327
8739	HRK	-2.82899
9956	HS3ST2	-2.63486
90161	HS6ST2	-2.54704
406884	hsa-let-7b	-2.23618
	hsa-mir-103b-2	-3.47162
406904	hsa-mir-1-1	-4.7119
3062	HCRTR2	-2.09609
100302157	hsa-mir-1185-1	-2.8612
100302283	hsa-mir-1227	-3.13146
100302145	hsa-mir-1247	-2.07945
84335	AKT1S1	-3.12415
100313835	hsa-mir-1255b-2	-2.99825
100302233	hsa-mir-1268a	-4.53136
	hsa-mir-1268b	-2.93149
100302203	hsa-mir-1271	-2.43897
22911	WDR47	-2.19128
100302254	hsa-mir-1282	-2.75946
100302246	hsa-mir-1301	-2.72519
	hsa-mir-130a	-3.18631
	hsa-mir-133b	-3.40928
	hsa-mir-138-1	-2.14283
100302127	hsa-mir-1470	-2.02073
4728	NDUFS8	-3.0492
2792	GNGT1	-2.54094
100302183	hsa-mir-1825	-2.32714
	hsa-mir-186	-6.78581
574033	hsa-mir-18b	-3.26552
	hsa-mir-190b	-5.25287
100302144	hsa-mir-1912	-2.09711
100302137	hsa-mir-1914	-3.14709
	hsa-mir-193a	-2.15688
	hsa-mir-193b	-3.80598
	hsa-mir-196a-2	-2.10247
	hsa-mir-197	-2.38911
100302243	hsa-mir-1972-1	-2.88079
574448	hsa-mir-202	-2.62908
54494	C11orf71	-2.59959
100302260	hsa-mir-2052	-6.01096
406982	hsa-mir-20a	-3.35
	hsa-mir-218-1	-2.54864
	hsa-mir-221	-2.09658
	hsa-mir-222	-3.24808
	hsa-mir-2276	-3.66669
	hsa-mir-2681	-3.55126
29070	CCDC113	-2.51181
	hsa-mir-29c	-2.39221
	hsa-mir-302b	-2.5554
	hsa-mir-30a	-3.67537
	hsa-mir-3117	-2.35328
	hsa-mir-3118-2	-5.37974
	hsa-mir-3118-3	-4.5218
102465537	hsa-mir-6891	-4.12051
	hsa-mir-3119-1	-2.89248
	hsa-mir-3148	-2.54416
	hsa-mir-3150a	-4.19278
	hsa-mir-3150b	-3.6395
	hsa-mir-3161	-2.10726
	hsa-mir-3168	-2.06656
	hsa-mir-3174	-3.51574
	hsa-mir-3180-4	-2.75757
	hsa-mir-3180-5	-2.99392
	hsa-mir-3196	-2.43713
	hsa-mir-3197	-3.78123
407036	hsa-mir-32	-2.48702
100302117	hsa-mir-320b-1	-2.441
	hsa-mir-320e	-2.63068
7517	XRCC3	-3.68152
442902	hsa-mir-330	-5.21775
442904	hsa-mir-335	-4.23855
442905	hsa-mir-337	-3.15015
	hsa-mir-3607	-2.85323
	hsa-mir-3609	-2.13292
	hsa-mir-3611	-3.70614
	hsa-mir-3661	-2.2903
	hsa-mir-3671	-2.08806
	hsa-mir-3677	-3.37738
	hsa-mir-3681	-4.87175
	hsa-mir-3684	-2.64291
	hsa-mir-3687	-2.22974
392392	OR1K1	-2.18693
	hsa-mir-3689a	-2.09839
	hsa-mir-3692	-4.7016
	hsa-mir-3713	-3.40219
	hsa-mir-376b	-4.08033
	hsa-mir-376c	-2.48514
494326	hsa-mir-377	-2.06792
	hsa-mir-378h	-2.01246
	hsa-mir-378i	-2.46123
	hsa-mir-3915	-4.3175
	hsa-mir-3921	-2.53296
	hsa-mir-3929	-2.74463
	hsa-mir-3937	-3.11895
	hsa-mir-3945	-2.11685
	hsa-mir-3975	-2.19422
	hsa-mir-3978	-2.14393
494335	hsa-mir-423	-2.59053
	hsa-mir-4253	-4.16528
	hsa-mir-4262	-3.03491
	hsa-mir-4271	-4.47158
	hsa-mir-4276	-4.00174
	hsa-mir-4277	-2.36543
	hsa-mir-4282	-3.21808
	hsa-mir-4288	-4.29696
	hsa-mir-4290	-2.11746
	hsa-mir-4291	-2.83527
	hsa-mir-4305	-2.98657
	hsa-mir-4316	-2.60585
	hsa-mir-4320	-2.36515
	hsa-mir-4326	-2.12327
	hsa-mir-4328	-2.50846
10921	RNPS1	-2.31848
	hsa-mir-4432	-2.60568
390061	OR51Q1	-2.61078
	hsa-mir-4446	-2.85734
2596	GAP43	-5.17806
	hsa-mir-4453	-3.19504
	hsa-mir-4459	-3.20675
	hsa-mir-4461	-2.08975
	hsa-mir-4471	-3.70853
79637	ARMC7	-2.29893
554212	hsa-mir-448	-2.08757
	hsa-mir-4485	-2.97826
	hsa-mir-4488	-3.5102
113878	DTX2	-3.86018
	hsa-mir-4506	-3.63703
	hsa-mir-4507	-4.8776
	hsa-mir-4509-2	-3.64753
	hsa-mir-4522	-2.29798
	hsa-mir-4523	-3.62208
	hsa-mir-4524b	-3.18725
	hsa-mir-4538	-3.80925
768216	hsa-mir-454	-6.88002
	hsa-mir-4643	-4.56414
	hsa-mir-4644	-7.50388
	hsa-mir-4649	-3.98586
	hsa-mir-4659b	-3.67704
4057	LTF	-2.04584
	hsa-mir-4668	-2.36302
	hsa-mir-4677	-2.24431
	hsa-mir-4685	-2.44061
	hsa-mir-4688	-4.56224
	hsa-mir-4693	-2.62877
	hsa-mir-4694	-2.39752
	hsa-mir-4695	-2.42814
	hsa-mir-4713	-2.59689
	hsa-mir-4726	-3.0499
	hsa-mir-4731	-2.91272
	hsa-mir-4739	-3.27406
	hsa-mir-4741	-2.1818
	hsa-mir-4760	-2.47687
	hsa-mir-4763	-2.13726
	hsa-mir-4764	-2.30358
	hsa-mir-4765	-3.72468
	hsa-mir-4766	-2.74762
	hsa-mir-4771-1	-2.44915
	hsa-mir-4771-2	-2.68346
	hsa-mir-4772	-4.00799
	hsa-mir-4790	-3.14535
	hsa-mir-4792	-5.03885
	hsa-mir-4794	-2.88885
574449	hsa-mir-492	-2.42492
574454	hsa-mir-496	-4.17789
	hsa-mir-4999	-3.73576
	hsa-mir-5090	-3.99405
	hsa-mir-5091	-3.15056
	hsa-mir-5093	-4.03902
	hsa-mir-5096	-3.43833
574515	hsa-mir-510	-2.80243
	hsa-mir-518d	-2.38037
	hsa-mir-5190	-2.95453
4077	NBR1	-2.1334
664612	hsa-mir-539	-4.20536
100126308	hsa-mir-541	-4.25896
	hsa-mir-548a-1	-3.54642
	hsa-mir-548a-2	-2.19652
84790	TUBA1C	-2.37676
	hsa-mir-548aj-1	-2.71437
	hsa-mir-548am	-3.20314
	hsa-mir-548an	-2.21361
8976	WASL	-3.1327
	hsa-mir-548ax	-2.68591
	hsa-mir-548d-2	-2.03221
100313771	hsa-mir-548f-2	-3.30485
100313895	hsa-mir-548f-4	-3.3973
100313938	hsa-mir-548g	-2.71634
652968	GATSL3	-2.78466
100313914	hsa-mir-548j	-2.6813
	hsa-mir-548s	-3.31295
	hsa-mir-548z	-2.41715
	hsa-mir-551a	-2.28999
	hsa-mir-5579	-3.47573
	hsa-mir-5581	-3.13808
	hsa-mir-5684	-4.45263
	hsa-mir-5689	-2.72184
256536	TCERG1L	-2.58636
102464817	hsa-mir-5787	-6.58388
693170	hsa-mir-585	-3.50769
693171	hsa-mir-586	-2.40409
693172	hsa-mir-587	-2.85166
693176	hsa-mir-591	-3.17258
693184	hsa-mir-599	-3.42578
102464826	hsa-mir-6073	-2.85377
102464827	hsa-mir-6074	-3.709
102466225	hsa-mir-6077-2	-2.89958
102464830	hsa-mir-6079	-2.14975
693193	hsa-mir-608	-2.70252
102464836	hsa-mir-6088	-2.81707
693194	hsa-mir-609	-2.20808
102465133	hsa-mir-6125	-3.30883
58530	LY6G6D	-3.3606
102466616	hsa-mir-6132	-2.55892
693205	hsa-mir-620	-2.02336
693212	hsa-mir-627	-2.52868
693225	hsa-mir-640	-4.8406
102465246	hsa-mir-6499	-3.4678
102466972	hsa-mir-6508	-4.43447
102465255	hsa-mir-6512	-2.38503
4232	MEST	-2.34821
644890	MEIG1	-2.1805
724030	hsa-mir-660	-3.89569
100302234	hsa-mir-664a	-3.51526
102466719	hsa-mir-6716	-3.96352
10277	UBE4B	-3.00218
102466726	hsa-mir-6745	-5.84273
102466194	hsa-mir-6773	-2.95578
102465468	hsa-mir-6781	-2.70067
102465470	hsa-mir-6784	-2.15806
102465479	hsa-mir-6799	-4.2411
10286	BCAS2	-3.51159
102466742	hsa-mir-6818	-3.34309
102465497	hsa-mir-6828	-3.43335
102465507	hsa-mir-6842	-2.51045
102466748	hsa-mir-6845	-3.15979
102465509	hsa-mir-6846	-2.32589
102465517	hsa-mir-6858	-3.6454
102465524	hsa-mir-6869	-2.64555
102465525	hsa-mir-6870	-4.12
102465526	hsa-mir-6872	-2.41508
329	BIRC2	-2.8398
102465530	hsa-mir-6881	-2.20663
102465533	hsa-mir-6885	-2.01893
102465534	hsa-mir-6886	-2.26166
102465535	hsa-mir-6888	-3.62128
8518	IKBKAP	-4.31353
102466271	hsa-mir-6893	-2.03881
102466806	hsa-mir-7108	-6.68607
102466815	hsa-mir-7155	-2.11652
102465692	hsa-mir-7157	-2.56647
102466235	hsa-mir-7515	-3.35
100126348	hsa-mir-760	-2.43688
102465840	hsa-mir-7854	-3.04762
102466268	hsa-mir-6511a-1	-3.3283
102465857	hsa-mir-7976	-2.19266
102465860	hsa-mir-8054	-4.14052
102465865	hsa-mir-8062	-4.64639
102466877	hsa-mir-8072	-4.85309
100126334	hsa-mir-885	-2.7289
100126347	hsa-mir-887	-2.10191
100126345	hsa-mir-889	-3.42167
55274	PHF10	-2.16816
100126325	hsa-mir-935	-6.06413
100126338	hsa-mir-937	-2.94389
3297	HSF1	-2.44808
3298	HSF2	-2.62259
25937	WWTR1	-2.31579
124535	HSF5	-2.07931
3329	HSPD1	-2.59292
10808	HSPH1	-2.02528
3350	HTR1A	-3.07247
3356	HTR2A	-2.73148
3064	HTT	-2.03606
3375	IAPP	-3.20424
3376	IARS	-2.39804
3385	ICAM3	-2.44515
23308	ICOSLG	-2.27387
3418	IDH2	-2.45644
126917	IFFO2	-5.40646
3238	HOXD12	-3.07341
3429	IFI27	-5.27014
3433	IFIT2	-2.70188
114790	STK11IP	-2.51754
3444	IFNA7	-2.14158
282618	IFNL1	-3.69282
11020	IFT27	-2.0404
3483	IGFALS	-2.20067
3485	IGFBP2	-4.32424
374918	IGFL1	-2.43941
387266	KRTAP5-3	-2.42383
388555	IGFL3	-3.76522
58	ACTA1	-3.10781
150084	IGSF5	-2.73897
10320	IKZF1	-2.46779
22806	IKZF3	-3.94695
3589	IL11	-2.25259
3593	IL12B	-2.39278
3594	IL12RB1	-3.7066
3598	IL13RA2	-3.39867
23765	IL17RA	-4.13397
30000	TNPO2	-2.71068
4654	MYOD1	-4.28431
5073	PARN	-3.12163
53833	IL20RB	-2.17071
9235	IL32	-2.03811
90865	IL33	-2.14075
102465521	hsa-mir-6864	-3.49768
3565	IL4	-2.04999
3572	IL6ST	-2.15721
26038	CHD5	-2.71336
3612	IMPA1	-3.93743
55364	IMPACT	-2.78336
27252	KLHL20	-2.36971
50939	IMPG2	-4.39367
64423	INF2	-2.12276
3624	INHBA	-2.93634
8821	INPP4B	-2.94907
51141	INSIG2	-2.40086
3641	INSL4	-2.02504
55695	NSUN5	-6.58525
55721	IQCC	-4.64206
3654	IRAK1	-2.36424
51066	SSUH2	-2.48975
8471	IRS4	-3.32964
54460	MRPS21	-4.07547
3671	ISLR	-3.23383
140862	ISM1	-2.02628
51015	ISOC1	-5.12262
65005	MRPL9	-2.89229
3679	ITGA7	-3.34718
3682	ITGAE	-2.39572
9270	ITGB1BP1	-3.20155
23421	ITGB3BP	-3.19168
3698	ITIH2	-2.15346
3712	IVD	-2.09214
182	JAG1	-2.12408
3717	JAK2	-2.04681
221895	JAZF1	-2.56032
122953	JDP2	-2.90121
23210	JMJD6	-2.628
10139	ARFRP1	-2.74392
3364	HUS1	-3.7296
8850	KAT2B	-2.72331
11143	KAT7	-3.15363
	hsa-mir-26a-1	-2.80949
166348	KBTBD12	-2.23748
84541	KBTBD8	-2.35265
3741	KCNA5	-2.67701
3753	KCNE1	-3.07934
30820	KCNIP1	-2.32512
3766	KCNJ10	-2.00095
3767	KCNJ11	-2.15933
3765	KCNJ9	-2.31647
60598	KCNK15	-2.8036
10089	KCNK7	-2.19359
3778	KCNMA1	-2.2713
3781	KCNN2	-2.00506
3783	KCNN4	-3.52909
15	AANAT	-3.75634
115207	KCTD12	-2.291
79047	KCTD15	-2.8904
222658	KCTD20	-2.39025
221656	KDM1B	-2.7291
10739	RFPL2	-3.02639
23081	KDM4C	-2.74983
8242	KDM5C	-3.45529
7403	KDM6A	-2.53604
23135	KDM6B	-2.03142
11081	KERA	-2.05271
100129128	KHDC1L	-3.4214
91151	TIGD7	-2.54935
23351	KHNYN	-2.08127
8570	KHSRP	-2.02827
9768	KIAA0101	-3.41569
9692	KIAA0391	-2.7725
653319	KIAA0895L	-2.17713
23313	KIAA0930	-2.1708
22832	KIAA1009	-2.13557
57495	KIAA1239	-2.76503
222223	KIAA1324L	-2.25938
57613	KIAA1467	-2.80949
57650	KIAA1524	-2.04535
57670	KIAA1549	-2.85833
57698	KIAA1598	-6.02287
57710	KIAA1614	-2.99321
9625	AATK	-3.36047
84451	KIAA1804	-2.57244
90231	KIAA2013	-4.19051
205717	KIAA2018	-2.27769
56992	KIF15	-2.25854
221061	FAM171A1	-2.50083
547	KIF1A	-2.23906
55605	KIF21A	-2.75655
3834	KIF25	-2.29858
3801	KIFC3	-2.5677
22944	KIN	-3.15385
3811	KIR3DL1	-2.52802
84063	KIRREL2	-2.45828
147700	KLC3	-2.81462
11278	KLF12	-2.85081
51155	HN1	-2.79988
9314	KLF4	-2.55849
688	KLF5	-2.26839
113730	KLHDC7B	-2.0386
57565	KLHL14	-3.24754
23276	KLHL18	-2.149
7465	WEE1	-3.19283
283212	KLHL35	-2.96548
10324	KLHL41	-4.98311
57542	KLHL42	-2.3334
51088	KLHL5	-2.29579
3816	KLK1	-2.05319
5655	KLK10	-2.93185
3821	KLRC1	-3.04523
51348	KLRF1	-2.50214
3840	KPNA4	-3.63775
3845	KRAS	-2.17105
3861	KRT14	-2.69561
3866	KRT15	-4.48422
7029	TFDP2	-2.38881
3872	KRT17	-2.13617
125113	KRT222	-2.4875
147183	KRT25	-2.09189
3882	KRT32	-2.14262
51019	CCDC53	-3.19862
3885	KRT34	-2.42893
8689	KRT36	-3.15501
3887	KRT81	-2.79596
3892	KRT86	-2.0657
386682	KRTAP10-3	-2.01007
386675	KRTAP10-7	-2.49337
337969	KRTAP19-2	-3.42103
337971	KRTAP19-4	-4.26488
728299	KRTAP19-8	-3.05168
64927	TTC23	-3.99639
10213	PSMD14	-2.51625
730755	KRTAP2-3	-4.1804
337963	KRTAP23-1	-2.57563
100533177	KRTAP29-1	-5.06153
83755	KRTAP4-12	-2.0979
85291	KRTAP4-2	-2.47783
440051	KRTAP5-11	-2.16583
337878	KRTAP7-1	-2.36884
83900	KRTAP9-3	-2.27364
79944	L2HGDH	-3.05795
112849	L3HYPDH	-2.77024
3898	LAD1	-3.51686
3903	LAIR1	-6.07512
3906	LALBA	-2.98389
7932	OR2H2	-3.27139
9741	LAPTM4A	-3.03512
55323	LARP6	-3.46654
51520	LARS	-3.57166
81887	LAS1L	-3.07023
26524	LATS2	-5.25266
3930	LBR	-2.51378
353144	LCE3C	-2.59718
9836	LCMT2	-2.24021
197257	LDHD	-2.17115
64175	LEPRE1	-4.40495
85329	LGALS12	-2.17702
3973	LHCGR	-3.31735
10990	LILRB5	-3.16435
8994	LIMD1	-3.93194
3984	LIMK1	-3.34925
3987	LIMS1	-3.84573
55327	LIN7C	-6.12869
3993	LLGL2	-2.77409
84298	LLPH	-3.11386
4000	LMNA	-2.07777
102465460	hsa-mir-6768	-2.55312
114783	LMTK3	-2.57615
4009	LMX1A	-2.10206
84708	LNX1	-2.60641
	LOC100131094	-2.0322
100132146	LOC100132146	-2.73844
100505549	LOC100505549	-2.9466
	LOC100996485	-2.93277
	LOC154872	-4.13432
125997	MBD3L2	-3.60032
388813	LOC388813	-2.41245
389895	LOC389895	-2.92685
	hsa-mir-296	-4.4994
	LOC646862	-2.33527
	LOC653486	-3.06571
730159	LOC730159	-2.17111
1902	LPAR1	-3.0683
159091	FAM122C	-2.88016
79888	LPCAT1	-3.50308
7475	WNT6	-3.16859
56270	WDR45B	-3.11068
54886	LPPR1	-2.41174
79948	LPPR3	-2.19306
8335	HIST1H2AB	-2.44763
100507055	LRCOL1	-3.1478
10128	LRPPRC	-3.0173
55227	LRRC1	-2.58137
26231	LRRC29	-2.80067
375387	LRRC33	-2.14329
57470	LRRC47	-2.25234
90678	LRSAM1	-2.08914
220074	LRTOMT	-2.35445
29924	EPN1	-3.02771
23658	LSM5	-3.56155
4049	LTA	-2.08279
4048	LTA4H	-2.01607
116988	AGAP3	-2.78934
84964	ALKBH6	-4.23299
5373	PMM2	-2.74498
80740	LY6G6C	-2.19965
	hsa-mir-142	-2.57048
23643	LY96	-3.17242
4067	LYN	-3.12131
10434	LYPLA1	-3.12906
127018	LYPLAL1	-2.77841
54585	LZTFL1	-2.55223
130951	M1AP	-2.42163
11140	CDC37	-2.73678
9587	MAD2L1BP	-2.04433
84232	MAF1	-2.1038
284433	OR10H5	-2.79549
4100	MAGEA1	-2.36318
100533997	MAGEA10-MAGEA5	-2.19529
286514	MAGEB18	-2.11182
51438	MAGEC2	-2.46876
28986	MAGEH1	-2.24187
84549	MAK16	-2.68214
8867	SYNJ1	-2.29519
84441	MAML2	-2.43019
64840	PORCN	-3.36096
4125	MAN2B1	-2.08236
693141	hsa-mir-556	-2.8624
7786	MAP3K12	-2.72557
84938	ATG4C	-3.7937
11183	MAP4K5	-2.42122
9053	MAP7	-4.28434
23162	MAPK8IP3	-4.12949
4140	MARK3	-2.45873
22983	MAST1	-3.7265
27430	MAT2B	-2.65373
2000	ELF4	-3.2473
57506	MAVS	-2.31319
151963	MB21D2	-3.17633
4152	MBD1	-3.24923
	hsa-mir-3919	-2.4265
51562	MBIP	-2.04641
153364	MBLAC2	-2.7877
64087	MCCC2	-2.58517
4175	MCM6	-6.69266
79892	MCMBP	-3.31775
4190	MDH1	-2.2288
4193	MDM2	-2.80807
440822	PIWIL3	-2.73796
64769	MEAF6	-4.46167
112970	KTI12	-3.54773
7038	TG	-3.66467
10025	MED16	-2.68525
81857	MED25	-3.35629
9441	MED26	-3.37936
4209	MEF2D	-2.44597
4210	MEFV	-2.81563
	ASMT_Y	-2.95237
55743	CHFR	-3.38268
120534	ARL14EP	-3.70159
4223	MEOX2	-3.77939
59274	MESDC1	-2.2591
102466918	hsa-mir-8059	-2.68063
4233	MET	-2.20989
284207	METRNL	-2.36357
4234	METTL1	-2.35448
51603	METTL13	-2.06241
196074	METTL15	-2.02725
151194	METTL21A	-3.54495
56339	METTL3	-3.74679
399664	MEX3D	-2.87241
4237	MFAP2	-2.15626
56947	MFF	-2.63761
4240	MFGE8	-3.51459
10409	BASP1	-2.48669
126321	MFSD12	-2.55319
388931	MFSD2B	-2.10023
65018	PINK1	-2.77233
92667	MGME1	-3.43269
9645	MICAL2	-2.44453
283742	FAM98B	-2.99604
10367	MICU1	-2.09907
11043	MID2	-3.37763
57409	MIF4GD	-3.45651
55320	MIS18BP1	-2.0714
84365	MKI67IP	-2.70951
57591	MKL1	-4.66374
1208	CLPS	-2.99981
5283	PIGH	-3.29209
10962	MLLT11	-7.10444
4301	MLLT4	-5.6589
4320	MMP11	-2.91141
4324	MMP15	-3.00031
4327	MMP19	-2.73173
55233	MOB1A	-2.3107
348093	RBPMS2	-2.79931
4340	MOG	-3.17537
10933	MORF4L1	-2.20463
391211	OR2G6	-2.66881
65258	MPPE1	-2.32723
758	MPPED1	-2.80859
4357	MPST	-2.01821
727957	MROH1	-2.93241
374977	MROH7	-4.38239
78988	MRP63	-2.35122
116540	MRPL53	-2.91482
60488	MRPS35	-4.47189
64968	MRPS6	-2.74086
64232	MS4A5	-3.48383
124540	MSI2	-3.11807
51734	MSRB1	-3.80971
4494	MT1F	-3.44272
4496	MT1H	-2.56371
57504	MTA3	-2.83351
8897	MTMR3	-2.95327
348235	SKA2	-4.3708
100462977	MTRNR2L1	-2.41568
100462981	MTRNR2L2	-4.4149
5692	PSMB4	-4.70464
4588	MUC6	-2.20758
23024	PDZRN3	-6.67953
4598	MVK	-3.67024
54587	MXRA8	-2.16312
10514	MYBBP1A	-2.35495
387332	TBPL2	-3.85656
4610	MYCL1	-3.24333
79784	MYH14	-3.52161
4625	MYH7	-4.13098
23263	MCF2L	-3.7732
29116	MYLIP	-4.39294
340156	MYLK4	-2.48035
29895	MYLPF	-3.32483
51168	MYO15A	-3.47362
4640	MYO1A	-2.84903
4653	MYOC	-2.17368
2525	FUT3	-3.44838
4656	MYOG	-3.35742
115572	FAM46B	-2.96583
653784	MZT2A	-3.09948
80097	MZT2B	-2.31515
55728	N4BP2	-2.756
10004	NAALADL1	-4.16427
284013	VMO1	-3.33339
342538	NACA2	-4.54407
140838	NANP	-2.29353
4673	NAP1L1	-2.49937
9	NAT1	-2.31559
55672	NBPF1	-4.87828
728841	NBPF8	-2.17528
23154	NCDN	-2.28703
4690	NCK1	-3.36976
8648	NCOA1	-2.04139
135112	NCOA7	-2.07046
9611	NCOR1	-3.25643
23413	NCS1	-2.19099
81565	NDEL1	-3.22159
51079	NDUFA13	-2.71871
4704	NDUFA9	-2.56232
25915	NDUFAF3	-2.63232
1285	COL4A3	-4.10303
137682	NDUFAF6	-2.70285
4725	NDUFS5	-2.15012
8667	EIF3H	-3.59253
4734	NEDD4	-2.00043
4750	NEK1	-2.40916
10397	NDRG1	-3.16174
9148	NEURL	-2.00468
63974	NEUROD6	-3.2753
150372	NFAM1	-4.0995
9603	NFE2L3	-2.29652
84281	C2orf88	-2.75581
4879	NPPB	-4.65899
25983	NGDN	-2.63921
51335	NGRN	-4.0081
60481	ELOVL5	-3.31684
123606	NIPA1	-2.26203
57185	NIPAL3	-3.30453
56954	NIT2	-2.71187
128414	NKAIN4	-2.34908
2695	GIP	-2.75215
	hsa-mir-4520a	-3.00238
85409	NKD2	-2.04534
390010	NKX1-2	-3.97538
338322	NLRP10	-2.09362
4828	NMB	-2.31682
23057	NMNAT2	-2.18199
23530	NNT	-2.79725
25926	NOL11	-3.4179
65083	NOL6	-3.39365
79707	NOL9	-5.01875
23420	NOMO1	-2.069
83741	TFAP2D	-3.8736
140809	SRXN1	-4.10586
328	APEX1	-3.02982
29095	ORMDL2	-2.56072
3399	ID3	-2.50815
256949	KANK3	-3.39471
3958	LGALS3	-2.55519
389730	SPATA31A6	-4.702
55667	DENND4C	-4.65698
284273	ZADH2	-4.11041
387882	C12orf75	-4.75042
	hsa-mir-127	-4.15155
144402	CPNE8	-5.65799
5142	PDE4B	-3.29547
10161	LPAR6	-3.53494
85445	CNTNAP4	-3.18192
55388	MCM10	-3.10997
51463	GPR89B	-2.69866
5624	PROC	-3.3018
25828	TXN2	-2.81445
	hsa-mir-4299	-4.5544
8828	NRP2	-2.96202
81926	ABHD17A	-3.30908
4854	NOTCH3	-5.03337
122945	NOXRED1	-2.10599
23742	NPAP1	-4.52166
4863	NPAT	-2.02908
2831	NPBWR1	-4.74648
2832	NPBWR2	-4.66567
261734	NPHP4	-2.20899
80896	NPL	-2.93472
4869	NPM1	-2.72108
401124	DTHD1	-3.07888
4880	NPPC	-4.46602
4881	NPR1	-2.1569
4852	NPY	-2.03062
7376	NR1H2	-4.30686
9970	NR1I3	-2.42756
7182	NR2C2	-2.30361
29959	NRBP1	-2.37186
	hsa-mir-4745	-4.3483
255220	TXNDC8	-2.70107
57213	SPRYD7	-3.29907
9378	NRXN1	-2.14233
8862	APLN	-3.18682
64943	NT5DC2	-2.22272
4913	NTHL1	-2.14608
4923	NTSR1	-3.0335
951	CD37	-2.79775
131870	NUDT16	-2.35337
79873	NUDT18	-2.33201
11164	NUDT5	-2.38828
57532	NUFIP2	-2.61563
4927	NUP88	-2.48369
9818	NUPL1	-2.16932
102465528	hsa-mir-6877	-7.22505
11247	NXPH4	-2.59818
79991	OBFC1	-6.043
4953	ODC1	-3.74229
348094	ANKDD1A	-3.12313
79627	OGFRL1	-3.63787
4969	OGN	-3.0826
29789	OLA1	-3.84042
56944	OLFML3	-2.65085
115209	OMA1	-2.45585
9480	ONECUT2	-2.01905
4976	OPA1	-2.11436
611	OPN1SW	-2.84186
94233	OPN4	-3.85445
4988	OPRM1	-2.40744
26496	OR10A3	-2.56181
144124	OR10A5	-2.05221
390093	OR10A6	-4.43338
121364	OR10A7	-2.19228
390264	OR10G4	-2.52034
219870	OR10G9	-2.25107
26532	OR10H3	-2.33897
127385	OR10J5	-2.95988
26531	OR11A1	-2.64605
26740	OR1J2	-2.10494
55572	FOXRED1	-3.31343
138881	OR1L8	-3.44752
127623	OR2B11	-2.48565
151188	ARL6IP6	-3.57689
26707	OR2J2	-2.1093
391192	OR2L3	-2.78245
127059	OR2M5	-2.77897
343563	OR2T29	-3.44122
403244	OR2T35	-2.89561
4994	OR3A1	-2.0269
4995	OR3A2	-2.40162
283092	OR4C13	-2.86666
119749	OR4C46	-2.20572
729759	OR4F29	-2.39208
2030	SLC29A1	-3.31761
168374	ZNF92	-4.97133
390059	OR51M1	-2.92725
390037	OR52I1	-3.10439
119679	OR52J3	-2.85387
390075	OR52N5	-2.22817
120796	OR56A1	-2.72518
196335	OR56B4	-2.75254
219982	OR5A1	-3.41352
3784	KCNQ1	-2.94866
219493	OR5AR1	-3.43176
390142	OR5D13	-2.9637
338674	OR5F1	-4.13929
26341	OR5H1	-2.61535
26339	OR5K1	-2.17691
219482	OR5M3	-2.66011
55140	ELP3	-3.22099
283365	OR6C6	-2.88056
391114	OR6K3	-2.26041
26648	OR7E24	-2.50749
390882	OR7G2	-3.21881
219477	OR8J1	-3.76309
219453	OR8K5	-6.25562
219954	OR9I1	-3.17875
84876	ORAI1	-2.1944
80228	ORAI2	-4.12788
23595	ORC3	-5.08097
5007	OSBP	-2.34615
114883	OSBPL9	-2.05536
100128731	OST4	-2.67213
220213	OTUD1	-2.7132
5016	OVGP1	-2.12746
4609	MYC	-3.86023
5021	OXTR	-3.3185
5031	P2RY6	-3.2053
5036	PA2G4	-2.30908
9125	RQCD1	-3.62597
5053	PAH	-2.60379
10606	PAICS	-2.27692
4808	NHLH2	-3.68482
114299	PALM2	-2.33618
53354	PANK1	-4.24035
80025	PANK2	-3.23691
11044	PAPD7	-2.08711
5069	PAPPA	-2.90435
56965	PARP6	-2.26692
79668	PARP8	-3.77334
	hsa-mir-5588	-3.20035
5077	PAX3	-3.96332
80714	PBX4	-2.05651
5092	PCBD1	-2.07018
5094	PCBP2	-3.02782
5095	PCCA	-3.98794
51294	PCDH12	-2.45491
5099	PCDH7	-2.5096
5100	PCDH8	-2.22217
56123	PCDHB13	-2.31751
57717	PCDHB16	-4.13489
56132	PCDHB3	-3.53306
26167	PCDHB5	-2.19888
84759	PCGF1	-2.69703
5105	PCK1	-2.29831
5106	PCK2	-3.07302
5118	PCOLCE	-2.30269
5125	PCSK5	-3.11514
132954	PDCL2	-2.09877
161931	ADAD2	-3.6977
5136	PDE1A	-2.7188
5153	PDE1B	-5.07311
9659	PDE4DIP	-2.61599
5160	PDHA1	-3.34575
9260	PDLIM7	-3.25284
5170	PDPK1	-2.40316
23590	PDSS1	-2.15443
8566	PDXK	-2.73237
152405	C3orf30	-3.17591
29951	PDZRN4	-2.9122
553115	PEF1	-2.08805
147138	TMC8	-3.67459
5191	PEX7	-5.33791
5204	PFDN5	-2.4959
5223	PGAM1	-3.14373
132949	AASDH	-2.38512
114770	PGLYRP2	-2.468
150365	MEI1	-3.21734
10424	PGRMC2	-3.20802
11331	PHB2	-2.6728
51131	PHF11	-2.20696
9767	PHF16	-4.54724
51317	PHF21A	-3.13624
23469	PHF3	-2.17531
390992	HES3	-5.02537
644844	PHGR1	-2.14595
100526832	PHOSPHO2-KLHL23	-2.70121
9796	PHYHIP	-2.48043
9780	PIEZO1	-5.12545
5281	PIGF	-2.60873
56852	RAD18	-5.33066
9091	PIGQ	-2.55414
94005	PIGS	-2.1512
146850	PIK3R6	-3.91229
200576	PIKFYVE	-5.04789
57605	PITPNM2	-2.81326
100302261	hsa-mir-1910	-3.88998
143689	PIWIL4	-2.84321
5310	PKD1	-2.31103
168507	PKD1L1	-3.81717
5311	PKD2	-3.44868
5313	PKLR	-2.20598
5585	PKN1	-2.74129
23648	SSBP3	-3.31759
120526	DNAJC24	-4.07658
5319	PLA2G1B	-2.86635
79887	PLBD1	-3.15527
5333	PLCD1	-3.30816
5334	PLCL1	-2.33188
1583	CYP11A1	-3.02948
51052	PRLH	-4.01694
5339	PLEC	-2.23907
144100	PLEKHA7	-2.3445
84725	PLEKHA8	-4.9261
55041	PLEKHB2	-2.35646
400224	PLEKHD1	-2.06453
55200	PLEKHG6	-2.41106
79990	PLEKHH3	-2.61389
5340	PLG	-3.20702
5347	PLK1	-2.78401
10733	PLK4	-3.40738
5357	PLS1	-2.01164
16	AARS	-3.07297
23654	PLXNB2	-2.55301
5367	PMCH	-3.50582
9512	PMPCB	-2.32446
5378	PMS1	-3.5981
5395	PMS2	-2.42954
79000	AUNIP	-3.52285
5407	PNLIPRP1	-2.18326
55075	UACA	-2.85884
4860	PNP	-2.14364
134359	POC5	-2.78189
90480	GADD45GIP1	-3.05309
84271	POLDIP3	-3.397
5427	POLE2	-2.59858
5429	POLH	-2.0986
92935	MARS2	-4.07159
5434	POLR2E	-2.01015
5440	POLR2K	-2.04557
10623	POLR3C	-2.77615
84265	POLR3GL	-4.06008
171568	POLR3H	-2.45846
100101267	POM121C	-2.75661
64208	POPDC3	-3.51146
11281	POU6F2	-3.55764
8612	PPAP2C	-3.73291
693213	hsa-mir-628	-4.14232
79717	PPCS	-4.13237
55355	HJURP	-4.29954
5475	PPEF1	-3.14616
8497	PPFIA4	-3.25129
644591	PPIAL4G	-2.22838
6128	RPL6	-4.24881
9360	PPIG	-3.76995
22843	PPM1E	-2.80372
5496	PPM1G	-2.74751
333926	PPM1J	-2.72885
152926	PPM1K	-2.19647
478	ATP1A3	-3.78836
81706	PPP1R14C	-2.39126
23645	PPP1R15A	-3.52987
6196	RPS6KA2	-4.41711
5520	PPP2R2A	-2.15086
55012	PPP2R3C	-2.48485
5524	PPP2R4	-2.01396
5534	PPP3R1	-3.04179
5539	PPY	-2.65308
146862	UNC45B	-2.91087
440560	PRAMEF11	-2.70833
118471	PRAP1	-2.71993
768206	PRCD	-2.82367
639	PRDM1	-2.90733
59336	PRDM13	-2.10924
63976	PRDM16	-2.33914
11105	PRDM7	-2.47285
9588	PRDX6	-2.14057
27166	PRELID1	-2.72008
125875	CLDND2	-3.15715
5584	PRKCI	-2.91943
55170	PRMT6	-4.11753
140738	TMEM37	-3.62621
58510	PRODH2	-2.47162
10887	PROKR1	-3.36759
128674	PROKR2	-2.0815
55660	PRPF40A	-3.06849
10594	PRPF8	-2.50306
79899	PRR5L	-2.34844
7916	PRRC2A	-3.35906
10942	PRSS21	-2.50389
100287362	PRSS46	-2.81265
85455	DISP2	-3.70273
29968	PSAT1	-2.76736
5669	PSG1	-4.16062
5680	PSG11	-2.43663
	hsa-mir-3688-1	-3.48767
122706	PSMB11	-2.32531
23167	EFR3A	-3.55491
5696	PSMB8	-2.73112
5701	PSMC2	-3.29583
10107	TRIM10	-3.58585
84262	PSMG3	-2.57443
55037	PTCD3	-2.35046
3925	STMN1	-4.40929
9791	PTDSS1	-3.46044
256297	PTF1A	-2.86633
5732	PTGER2	-4.4866
80142	PTGES2	-3.13273
22949	PTGR1	-3.09383
5743	PTGS2	-2.6908
5741	PTH	-2.08701
2185	PTK2B	-2.45904
5763	PTMS	-2.64708
5783	PTPN13	-4.37912
26469	PTPN18	-2.74027
5775	PTPN4	-3.063
5791	PTPRE	-2.80381
102465879	hsa-mir-8085	-3.66942
7045	TGFBI	-3.49774
29942	PURG	-5.28721
25945	PVRL3	-2.02942
114825	PWWP2A	-2.53905
170394	PWWP2B	-2.32096
54899	PXK	-2.46091
81035	COLEC12	-4.15771
29108	PYCARD	-2.6574
5834	PYGB	-2.25161
26108	PYGO1	-2.12166
5858	PZP	-2.2509
54361	WNT4	-3.46953
5241	PGR	-3.97699
138151	NACC2	-3.13203
23518	R3HDM1	-2.2065
80223	RAB11FIP1	-4.43647
401409	RAB19	-2.81358
5873	RAB27A	-2.81799
83452	RAB33B	-2.54346
54734	RAB39A	-2.07615
5876	RABGGTB	-4.05218
11159	RABL2A	-2.05629
64792	RABL5	-2.20561
5810	RAD1	-3.33071
642636	RAD21L1	-3.50131
10635	RAD51AP1	-2.31509
729475	RAD51AP2	-2.50127
5892	RAD51D	-2.58788
144715	RAD9B	-4.74816
353091	RAET1G	-2.68561
5897	RAG2	-5.04494
5899	RALB	-2.52244
10928	RALBP1	-2.23203
9649	RALGPS1	-2.04108
138046	RALYL	-2.62108
57610	RANBP10	-3.77273
5905	RANGAP1	-2.45845
102466983	hsa-mir-6766	-4.46848
65059	RAPH1	-2.74922
5918	RARRES1	-2.03061
51655	RASD1	-2.03763
91608	RASL10B	-2.9793
83937	RASSF4	-2.05941
83593	RASSF5	-2.07355
100533952	RBAK-LOC389458	-4.02686
4130	MAP1A	-3.18788
100526737	RBM14-RBM4	-2.45633
	hsa-mir-4499	-6.32672
55544	RBM38	-3.35123
83759	RBM4B	-2.16579
139804	RBMXL3	-2.44541
5948	RBP2	-3.98517
11317	RBPJL	-2.15193
23186	RCOR1	-7.62374
145226	RDH12	-2.35487
5959	RDH5	-2.66984
221035	REEP3	-2.7682
7905	REEP5	-2.29813
5970	RELA	-2.97245
768211	RELL1	-2.60542
5972	REN	-2.02471
387849	REP15	-4.01124
9185	REPS2	-3.46944
54884	RETSAT	-2.5661
5980	REV3L	-2.10485
10738	RFPL3	-3.13166
91869	RFT1	-2.56812
412	STS	-3.19818
28984	RGCC	-2.20502
9827	RGP1	-2.40111
6003	RGS13	-2.37764
8601	RGS20	-2.3472
388531	RGS9BP	-2.2989
121268	RHEBL1	-2.60231
29984	RHOD	-2.00424
326	AIRE	-3.18681
55706	TMEM48	-4.5045
54453	RIN2	-2.20972
6015	RING1	-3.29589
6017	RLBP1	-2.22618
80010	RMI1	-2.46362
29997	GLTSCR2	-5.7005
6038	RNASE4	-2.52944
440400	RNASEK	-3.78984
7737	RNF113A	-2.31291
11342	RNF13	-2.35374
84282	RNF135	-2.86938
220441	RNF152	-2.88377
221687	RNF182	-3.0166
152006	RNF38	-2.65055
64221	ROBO3	-3.38033
2619	GAS1	-3.77819
6095	RORA	-2.11372
5985	RFC5	-3.81226
79657	RPAP3	-2.9487
1759	DNM1	-3.23765
100526842	RPL17-C18orf32	-4.80965
6141	RPL18	-2.342
200916	RPL22L1	-2.01902
9349	RPL23	-2.2589
6147	RPL23A	-2.0599
6161	RPL32	-2.41396
6173	RPL36A	-2.58111
6171	RPL41	-3.01002
84701	COX4I2	-4.04359
6129	RPL7	-2.19289
6130	RPL7A	-2.14073
54913	RPP25	-3.4544
55197	RPRD1A	-3.76427
693235	hsa-mir-92b	-2.872
6222	RPS18	-2.79762
6229	RPS24	-2.14162
6188	RPS3	-2.7868
389541	LAMTOR4	-4.10041
23266	LPHN2	-4.02916
6201	RPS7	-2.74453
3921	RPSA	-3.03413
285367	RPUSD3	-2.12186
6240	RRM1	-2.77472
8568	RRP1	-2.03896
51018	RRP15	-4.72527
23076	RRP1B	-4.94717
51773	RSF1	-3.53703
6252	RTN1	-3.6897
10313	RTN3	-2.19711
25914	RTTN	-2.22659
23623	RUSC1	-2.23153
201965	RWDD4	-2.42213
122042	RXFP2	-2.26862
100302159	hsa-mir-548f-3	-3.51538
6284	S100A13	-3.48646
6285	S100B	-3.75898
1903	S1PR3	-2.99883
6291	SAA4	-2.19706
80323	CCDC68	-3.28263
6294	SAFB	-2.85273
9667	SAFB2	-2.57627
6295	SAG	-2.08012
6297	SALL2	-2.25604
401474	SAMD12	-2.5484
23034	SAMD4A	-2.31688
55095	SAMD4B	-2.27177
6329	SCN4A	-5.97343
9092	SART1	-3.69582
57466	SCAF4	-3.06701
51282	SCAND1	-2.14057
51435	SCARA3	-2.99428
284402	SCGB2B2	-2.46255
55800	SCN3B	-2.12961
79005	SCNM1	-3.967
6340	SCNN1G	-4.02951
9997	SCO2	-3.69336
408263	FNDC9	-3.62925
642658	SCXA	-2.50393
642658	SCXB	-2.38067
6389	SDHA	-2.23558
	hsa-mir-4304	-4.41671
284904	SEC14L4	-4.48851
[truncated: 579 more rows]

## Sheet: Table S3
Supplementary Table 3. Results of in vivo CRISPR/Cas9 whole-genome knockout experiment screening for genes promoting lung adenocarcinoma proliferation
Entrez ID	Entry	LogFC
5413	SEPT5	-2.90344
151011	SEPT10	-2.88926
124404	SEPT12	-3.00794
9403	SEP15	-2.5342
144568	A2ML1	-2.46201
79719	AAGAB	-2.36702
57505	AARS2	-2.98671
20	ABCA2	-2.21535
10350	ABCA9	-2.7417
4363	ABCC1	-4.22123
5826	ABCD4	-2.37415
58489	ABHD17C	-2.61033
51099	ABHD5	-2.00095
10006	ABI1	-4.69988
10152	ABI2	-2.27602
27	ABL2	-2.93632
84448	ABLIM2	-2.05498
10449	ACAA2	-3.82132
80724	ACAD10	-2.90402
390110	ACCSL	-3.26031
43	ACHE	-3.00195
130013	ACMSD	-2.94657
51	ACOX1	-2.48135
51205	ACP6	-3.32867
23205	ACSBG1	-2.95289
80221	ACSF2	-2.54963
70	ACTC1	-3.01924
57180	ACTR3B	-2.79251
653857	ACTR3C	-3.07206
92	ACVR2A	-2.34105
132612	ADAD1	-2.6841
102	ADAM10	-2.42414
6868	ADAM17	-4.35595
8745	ADAM23	-3.12494
11085	ADAM30	-2.25019
203102	ADAM32	-3.67828
80332	ADAM33	-2.07888
101	ADAM8	-3.16391
9510	ADAMTS1	-2.10897
11174	ADAMTS6	-2.09838
23536	ADAT1	-3.574
79934	ADCK4	-2.23883
108	ADCY2	-4.71644
109	ADCY3	-2.0903
117	ADCYAP1R1	-2.95313
118	ADD1	-2.22736
127	ADH4	-2.2564
132	ADK	-3.06279
54936	ADPRHL2	-3.28904
146	ADRA1D	-2.19228
151	ADRA2B	-2.08896
122622	ADSSL1	-2.0876
84830	ADTRP	-3.21133
166	AES	-2.31754
2334	AFF2	-2.37604
10939	AFG3L2	-2.10863
119016	AGAP8	-2.42303
642517	AGAP9	-2.40564
340351	AGBL3	-2.18443
79814	AGMAT	-3.15876
392636	AGMO	-3.15891
56894	AGPAT3	-3.00949
55326	AGPAT5	-2.33348
191	AHCY	-2.5806
64853	AIDA	-2.77389
83543	AIF1L	-3.31876
7965	AIMP2	-2.01218
204	AK2	-2.3619
55140	ELP3	-3.04888
10327	AKR1A1	-2.41302
57016	AKR1B10	-2.65295
214	ALCAM	-2.02556
216	ALDH1A1	-4.29988
219	ALDH1B1	-2.03676
10840	ALDH1L1	-2.06651
501	ALDH7A1	-2.74278
64577	ALDH8A1	-2.16967
223	ALDH9A1	-2.92191
84920	ALG10	-2.23544
85365	ALG2	-2.17589
79796	ALG9	-2.17015
8846	ALKBH1	-2.25071
84266	ALKBH7	-3.26825
242	ALOX12B	-2.84533
247	ALOX15B	-2.8476
248	ALPI	-2.62716
57679	ALS2	-2.25
51005	AMDHD2	-2.35315
267	AMFR	-2.95356
269	AMHR2	-2.00438
154796	AMOT	-4.01122
401138	AMTN	-3.13596
279	AMY2A	-2.08941
29945	ANAPC4	-2.33439
90806	ANGEL2	-2.89327
124930	ANKRD13B	-2.54073
374860	ANKRD30B	-2.74389
340120	ANKRD34B	-3.76016
148741	ANKRD35	-2.82499
122416	ANKRD9	-2.40982
23294	ANKS1A	-2.26913
8416	ANXA9	-2.96668
8906	AP1G2	-2.75907
8943	AP3D1	-2.13214
1176	AP3S1	-2.10482
10239	AP3S2	-2.20058
11154	AP4S1	-2.08939
91056	AP5B1	-2.75788
55745	AP5M1	-2.0407
320	APBA1	-2.02694
147495	APCDD1	-2.07476
164284	APCDD1L	-3.13721
57136	APMAP	-2.54323
200315	APOBEC3A	-2.681
140564	APOBEC3D	-2.89871
345	APOC3	-4.15781
348	APOE	-3.06701
23780	APOL2	-2.03255
80833	APOL3	-2.49599
79135	APOO	-2.17223
89872	AQP10	-2.1716
282679	AQP11	-2.01827
359	AQP2	-2.79725
23237	ARC	-2.07727
374	AREG	-2.27259
9870	AREL1	-3.29238
377	ARF3	-3.00084
9743	ARHGAP32	-2.12719
158763	ARHGAP36	-2.30095
64333	ARHGAP9	-6.42791
397	ARHGDIB	-4.80225
23365	ARHGEF12	-2.77658
22899	ARHGEF15	-3.11728
115557	ARHGEF25	-3.2774
8289	ARID1A	-2.17909
57492	ARID1B	-2.20216
196528	ARID2	-2.13328
10425	ARIH2	-3.88194
8896	BUD31	-3.03772
54622	ARL15	-2.05162
10124	ARL4A	-2.8727
10123	ARL4C	-2.54338
379	ARL4D	-2.02149
390790	ARL5C	-2.65154
84100	ARL6	-4.50844
151188	ARL6IP6	-2.9215
93436	ARMC6	-2.12336
25852	ARMC8	-2.09505
64860	ARMCX5	-2.2653
100526693	ARPC4-TTLL3	-2.90854
411	ARSB	-2.42958
340075	ARSI	-2.15116
64801	ARV1	-3.5555
57412	AS3MT	-2.88782
8853	ASAP2	-2.27603
51676	ASB2	-2.00942
140459	ASB6	-3.64477
140462	ASB9	-2.22904
429	ASCL1	-2.46395
445	ASS1	-2.63793
23245	ASTN2	-2.03781
55726	ASUN	-3.62911
1388	ATF6B	-2.15418
474	ATOH1	-2.61563
57205	ATP10D	-2.26943
79572	ATP13A3	-2.83239
84239	ATP13A4	-2.14259
476	ATP1A1	-3.28248
478	ATP1A3	-2.08661
23439	ATP1B4	-2.01979
27032	ATP2C1	-3.00291
496	ATP4B	-2.5746
516	ATP5G1	-2.0541
27109	ATP5S	-2.48119
92270	ATP6AP1L	-2.1259
10159	ATP6AP2	-2.47628
535	ATP6V0A1	-2.19918
23545	ATP6V0A2	-2.46468
525	ATP6V1B1	-3.15566
526	ATP6V1B2	-2.87908
9550	ATP6V1G1	-2.82251
540	ATP7B	-2.96579
51761	ATP8A2	-2.24429
57099	AVEN	-2.10744
551	AVP	-2.89022
554	AVPR2	-3.02245
23621	BACE1	-3.94786
57597	BAHCC1	-2.2377
578	BAK1	-2.16984
10409	BASP1	-3.10757
585	BBS4	-2.10186
129880	BBS5	-2.52576
594	BCKDHB	-2.36566
23786	BCL2L13	-2.19345
283149	BCL9L	-3.61867
55814	BDP1	-4.28293
8678	BECN1	-2.57624
57673	BEND3	-3.84289
389206	BEND4	-2.08621
222389	BEND7	-4.79227
84707	BEX2	-2.27278
56271	BEX4	-2.13204
631	BFSP1	-3.3606
8419	BFSP2	-2.10594
8553	BHLHE40	-2.95826
23743	BHMT2	-2.00826
51411	BIN2	-3.26847
414899	BLID	-2.28354
642	BLMH	-2.98408
26258	BLOC1S6	-2.98606
657	BMPR1A	-2.29512
658	BMPR1B	-2.60118
92747	BPIFB1	-4.38173
675	BRCA2	-5.6589
79184	BRCC3	-2.0521
6046	BRD2	-2.05639
8019	BRD3	-2.01459
676	BRDT	-2.74241
9577	BRE	-2.74059
283870	BRICD5	-2.96638
148362	BROX	-2.14106
680	BRS3	-3.0698
26580	BSCL2	-2.34308
54836	BSPRY	-2.79299
684	BST2	-2.98933
53339	BTBD1	-2.06002
22903	BTBD3	-2.8333
685	BTC	-2.26376
54766	BTG4	-2.72794
151888	BTLA	-2.0647
9256	BZRAP1	-2.26011
9689	BZW1	-2.07083
221060	C10orf111	-2.29366
387638	C10orf113	-2.47776
26148	C10orf12	-2.34265
56652	C10orf2	-2.13425
220979	C10orf25	-2.0586
219738	C10orf35	-2.11702
80007	C10orf88	-3.09397
56946	C11orf30	-2.66743
79096	C11orf49	-2.97439
91894	C11orf52	-2.90974
85016	C11orf70	-3.01215
51501	C11orf73	-2.15685
220042	C11orf82	-2.048
120376	C11orf93	-2.03936
144577	C12orf66	-2.69271
728568	C12orf73	-3.14835
196415	C12orf77	-2.38154
729420	C13orf45	-3.15095
11161	C14orf1	-2.36963
80017	C14orf159	-3.06826
283598	C14orf177	-2.26955
145858	C15orf32	-2.61554
400359	C15orf53	-2.43281
145788	C15orf65	-3.41918
84326	C16orf13	-2.70852
146562	C16orf71	-2.63456
646174	C16orf90	-2.56021
256957	C17orf66	-3.69616
201243	C17orf74	-2.03753
400566	C17orf97	-2.31925
147339	C18orf25	-2.50746
79002	C19orf43	-2.60448
126526	C19orf47	-3.00045
199675	C19orf59	-2.32698
55908	C19orf80	-2.79812
56913	C1GALT1	-2.55787
126695	C1orf172	-2.94878
84886	C1orf198	-3.95862
149466	C1orf210	-2.51301
127703	C1orf216	-2.20156
400793	C1orf226	-3.15456
339541	C1orf228	-2.31928
10485	C1orf61	-2.55633
149563	C1orf64	-2.10699
127795	C1orf87	-4.35862
714	C1QC	-3.10623
114904	C1QTNF6	-2.13223
114905	C1QTNF7	-2.68195
390664	C1QTNF8	-2.90151
51279	C1RL	-3.54086
716	C1S	-2.47527
51526	C20orf111	-2.80813
128826	C20orf166	-3.51676
54976	C20orf27	-2.07754
25775	C22orf24	-3.09364
25770	C22orf31	-2.1146
54980	C2orf42	-3.26766
79568	C2orf47	-2.16188
348738	C2orf48	-2.83321
165100	C2orf57	-2.22414
205327	C2orf69	-2.39028
389073	C2orf80	-2.90741
389084	C2orf82	-2.05234
84281	C2orf88	-4.18216
400950	C2orf91	-3.01848
285237	C3orf38	-2.32567
200844	C3orf67	-3.49631
401097	C3orf80	-2.93096
646498	C3orf84	-3.16542
720	C4A	-3.45382
721	C4B	-2.32101
725	C4BPB	-3.01993
132989	C4orf36	-2.29109
56951	C5orf15	-2.08565
133491	C5orf47	-2.01732
135398	C6orf141	-2.14423
89758	C6orf7	-2.17832
221477	C6orf89	-2.89265
154791	C7orf55	-2.07651
100996928	C7orf55-LUC7L2	-2.87701
136288	C7orf57	-2.15443
219557	C7orf62	-3.1629
286122	C8orf31	-2.43607
65265	C8orf33	-2.62325
84933	C8orf76	-2.68505
389649	C8orf86	-2.16057
286207	C9orf117	-3.27481
157983	C9orf66	-2.3735
203228	C9orf72	-2.16909
761	CA3	-2.52096
763	CA5A	-2.33739
51719	CAB39	-2.12224
91768	CABLES1	-2.66101
57010	CABP4	-2.79529
776	CACNA1D	-3.24862
777	CACNA1E	-2.89746
781	CACNA2D1	-3.06805
784	CACNB3	-2.15899
10369	CACNG2	-2.00962
59285	CACNG6	-2.10011
253559	CADM2	-3.01752
57863	CADM3	-2.44363
8618	CADPS	-3.10688
57658	CALCOCO1	-2.25407
10203	CALCRL	-2.01035
800	CALD1	-2.97845
801	CALM1	-2.19494
125972	CALR3	-3.25871
815	CAMK2A	-2.07136
10487	CAP1	-2.99022
388743	CAPN8	-5.22652
23589	CARHSP1	-2.34256
844	CASQ1	-2.31877
79820	CATSPERB	-2.15194
84869	CBR4	-3.63285
55871	CBWD1	-3.43439
150472	CBWD2	-2.08013
445571	CBWD3	-2.24472
220869	CBWD5	-2.38613
10951	CBX1	-2.15983
23466	CBX6	-3.39221
883	CCBL1	-2.06821
112869	CCDC101	-2.29969
90693	CCDC126	-2.33573
84229	CCDC135	-3.19699
151278	CCDC140	-2.32299
84865	CCDC142	-2.55631
91050	CCDC149	-2.08797
284992	CCDC150	-2.18312
339965	CCDC158	-4.3921
126075	CCDC159	-2.05428
100130274	CCDC166	-2.01082
374355	CCDC172	-4.23162
729665	CCDC175	-2.06869
25790	CCDC19	-3.16208
374969	CCDC23	-2.98635
148870	CCDC27	-2.12487
339829	CCDC39	-2.84696
55036	CCDC40	-2.11966
152137	CCDC50	-6.03761
84692	CCDC54	-2.16078
92558	CCDC64	-2.49446
80323	CCDC68	-2.47231
124093	CCDC78	-3.8172
79780	CCDC82	-2.12002
283234	CCDC88B	-3.45263
6351	CCL4	-2.08544
140706	CCM2L	-2.9945
8900	CCNA1	-2.45197
891	CCNB1	-2.03967
57018	CCNL1	-2.31153
9738	CCP110	-3.1465
1232	CCR3	-2.92357
9398	CD101	-3.03735
9332	CD163	-3.03819
8763	CD164	-2.76275
909	CD1A	-2.17465
911	CD1C	-4.44073
933	CD22	-2.12224
10666	CD226	-3.13329
51744	CD244	-2.10003
940	CD28	-2.4602
11314	CD300A	-2.45289
146894	CD300LG	-2.28838
952	CD38	-2.86835
10849	CD3EAP	-2.30165
917	CD3G	-2.20003
958	CD40	-2.10247
8832	CD84	-2.14522
926	CD8B	-2.66473
	CD99_X	-2.52351
	CD99_Y	-3.03196
23560	GTPBP4	-2.17138
995	CDC25C	-3.44992
9578	CDC42BPB	-2.03631
56882	CDC42SE1	-2.3109
56990	CDC42SE2	-3.11547
3068	HDGF	-3.13009
79577	CDC73	-2.13877
83879	CDCA7	-2.41637
60437	CDH26	-3.6448
1001	CDH3	-2.05043
1002	CDH4	-2.01978
29965	CDIP1	-2.57369
1017	CDK2	-3.22219
55602	CDKN2AIP	-2.96385
1030	CDKN2B	-2.42462
50937	CDON	-3.75673
1046	CDX4	-4.75201
9085	CDY1	-4.27617
253175	CDY1B	-6.43548
9426	CDY2A	-4.20491
203611	CDY2B	-2.41914
27439	CECR6	-2.77308
10136	CELA3A	-3.2039
56853	CELF4	-4.06634
1058	CENPA	-2.1938
1063	CENPF	-2.00571
64105	CENPK	-4.03601
283638	CEP170B	-2.3734
80817	CEP44	-2.90752
9702	CEP57	-2.39473
80254	CEP63	-2.01773
84902	CEP89	-2.19404
221223	CES5A	-3.30737
629	CFB	-2.19837
10669	CGREF1	-2.33614
10668	CGRRF1	-2.13529
79145	CHCHD7	-2.66231
1105	CHD1	-2.17874
1107	CHD3	-2.69297
57680	CHD8	-2.9182
11200	CHEK2	-2.38527
1113	CHGA	-2.35725
92421	CHMP4C	-3.84085
1128	CHRM1	-2.10638
1129	CHRM2	-2.35068
1132	CHRM4	-5.24091
57053	CHRNA10	-2.68661
8534	CHST1	-2.02692
10164	CHST4	-4.8309
1147	CHUK	-2.06781
10519	CIB1	-2.05038
117286	CIB3	-2.98224
1149	CIDEA	-2.20482
27141	CIDEB	-2.94307
9793	CKAP5	-3.23186
1152	CKB	-2.10708
1158	CKM	-2.41219
1160	CKMT2	-2.04433
23332	CLASP1	-2.29659
1180	CLCN1	-2.42416
1184	CLCN5	-2.33147
1188	CLCNKB	-2.81807
53842	CLDN22	-2.11825
161198	CLEC14A	-2.12337
388512	CLEC17A	-4.70312
339390	CLEC4G	-3.33055
1047	CLGN	-2.0388
1198	CLK3	-3.04591
54982	CLN6	-2.61504
8192	CLPP	-2.63234
1208	CLPS	-3.2331
645104	CLRN2	-2.01438
55907	CMAS	-3.31323
51727	CMPK1	-2.26459
202333	CMYA5	-2.15056
168975	CNBD1	-3.06962
7555	CNBP	-2.35552
55748	CNDP2	-2.56181
1259	CNGA1	-2.9948
1260	CNGA2	-3.51157
1262	CNGA4	-3.09216
10175	CNIH1	-3.17491
1265	CNN2	-3.18393
285888	CNPY1	-3.05007
245812	CNPY4	-2.05988
1270	CNTF	-2.05306
5067	CNTN3	-2.2885
116840	CNTROB	-2.07263
55744	COA1	-2.6781
22837	COBLL1	-5.46181
1307	COL16A1	-3.08801
80781	COL18A1	-3.21867
1278	COL1A2	-2.96074
340267	COL28A1	-2.04995
131873	COL6A6	-2.26634
1295	COL8A1	-3.57602
78989	COLEC11	-2.8306
79709	COLGALT1	-2.53622
150684	COMMD1	-3.70724
51122	COMMD2	-2.9663
28991	COMMD5	-2.00896
1311	COMP	-2.17942
1312	COMT	-2.59928
118881	COMTD1	-3.04809
50813	COPS7A	-3.03634
64708	COPS7B	-3.87918
22818	COPZ1	-2.27511
84274	COQ5	-3.01191
11151	CORO1A	-3.28614
84940	CORO6	-2.13816
23406	COTL1	-2.06051
90639	COX19	-2.05178
1337	COX6A1	-2.48226
1346	COX7A1	-3.0256
1351	COX8A	-2.28378
1358	CPA2	-2.21292
1359	CPA3	-2.28771
79974	CPED1	-2.21973
27132	CPNE7	-2.4172
10898	CPSF4	-3.27347
56265	CPXM1	-2.9674
8532	CPZ	-2.63305
1389	CREBL2	-2.98557
153222	CREBRF	-2.00755
1395	CRHR2	-2.02101
401262	CRIP3	-2.08336
285464	CRIPAK	-2.49121
83690	CRISPLD1	-3.17464
55118	CRTAC1	-2.20871
200186	CRTC2	-2.36489
1414	CRYBB1	-2.68274
1417	CRYBB3	-2.39857
1421	CRYGD	-2.2446
51084	CRYL1	-2.18834
1436	CSF1R	-2.15716
1437	CSF2	-4.556
	CSF2RA_X	-2.59788
	CSF2RA_Y	-2.14503
1439	CSF2RB	-3.85342
26683	OR4F3	-4.19329
64478	CSMD1	-3.24398
122011	CSNK1A1L	-2.34145
1455	CSNK1G2	-3.27836
1469	CST1	-4.68332
1472	CST4	-2.26508
128821	CST9L	-3.26155
441294	CTAGE15	-2.98966
1486	CTBS	-2.33463
10217	CTDSPL	-2.7904
1490	CTGF	-4.21023
1491	CTH	-4.12413
1499	CTNNB1	-3.81471
56259	CTNNBL1	-2.70421
440387	CTRB2	-2.02659
1509	CTSD	-2.06863
1514	CTSL1	-2.1951
1515	CTSL2	-2.0717
1515	CTSV	-3.79721
399697	CTXN2	-2.45377
8450	CUL4B	-2.13949
1523	CUX1	-2.57851
55280	CWF19L1	-2.00703
6373	CXCL11	-2.13473
91966	CXorf40A	-3.35646
254158	CXorf58	-3.36729
51523	CXXC5	-3.12147
124637	CYB5D1	-3.14523
606495	CYB5RL	-2.56143
23191	CYFIP1	-2.4531
1544	CYP1A2	-2.25191
56603	CYP26B1	-2.36035
1594	CYP27B1	-2.31722
1548	CYP2A6	-2.84011
1549	CYP2A7	-2.3515
284541	CYP4A22	-2.58265
11283	CYP4F8	-2.89576
199974	CYP4Z1	-3.92803
1582	CYP8B1	-3.60754
3491	CYR61	-3.11838
55152	DALRD3	-2.0095
26528	DAZAP1	-2.14047
1620	DBC1	-2.75203
80174	DBF4B	-3.40097
1622	DBI	-3.08951
1628	DBP	-3.21131
440097	DBX2	-4.55417
90379	DCAF15	-2.10968
347442	DCAF8L2	-3.55998
131566	DCBLD2	-3.08998
117159	DCD	-3.08869
9201	DCLK1	-2.49313
85443	DCLK3	-3.50159
28960	DCPS	-2.45873
55208	DCUN1D2	-2.57619
1641	DCX	-2.38935
1665	DHX15	-2.21268
100037417	DDTL	-2.92604
10521	DDX17	-3.0286
11218	DDX20	-2.06712
55510	DDX43	-3.08826
317781	DDX51	-2.79766
91351	DDX60L	-2.84416
1667	DEFA1	-2.70757
1672	DEFB1	-2.05306
414325	DEFB103A	-2.21671
503614	DEFB107B	-2.55973
245927	DEFB113	-2.94124
245936	DEFB123	-2.09349
81623	DEFB126	-2.09781
140850	DEFB127	-3.00818
403339	DEFB133	-2.2889
1673	DEFB4A	-3.60881
100289462	DEFB4B	-2.12114
57706	DENND1A	-3.61961
79961	DENND2D	-2.34732
22898	DENND3	-2.46977
55667	DENND4C	-2.0831
1677	DFFB	-3.32246
1687	DFNA5	-2.17661
1609	DGKQ	-3.19472
8525	DGKZ	-3.28905
1717	DHCR7	-4.21457
25979	DHRS7B	-2.78905
	DHRSX_X	-2.92628
55760	DHX32	-2.65682
90957	DHX57	-2.39976
23181	DIP2A	-3.24543
22894	DIS3	-2.04095
84976	DISP1	-3.73154
1736	DKC1	-2.082
9940	DLEC1	-3.81246
9229	DLGAP1	-2.2831
22839	DLGAP4	-2.07451
8788	DLK1	-2.98513
54567	DLL4	-3.36535
1749	DLX5	-2.35557
1758	DMP1	-2.15016
63950	DMRTA2	-2.00922
1762	DMWD	-2.89322
1768	DNAH6	-2.55925
56171	DNAH7	-3.1248
131118	DNAJC19	-2.04475
548645	DNAJC25	-2.61474
51277	DNAJC27	-3.87257
5611	DNAJC3	-2.92631
285126	DNAJC5G	-2.18188
1774	DNASE1L1	-2.89072
1775	DNASE1L2	-3.3011
92737	DNER	-2.05978
29947	DNMT3L	-2.00909
1791	DNTT	-3.19472
79930	DOK3	-2.06803
55715	DOK4	-4.27866
23033	DOPEY1	-3.19913
135656	DPCR1	-2.38746
64180	DPEP3	-3.69373
92715	DPH7	-2.91929
8818	DPM2	-2.03612
340168	DPPA5	-2.61175
84661	DPY30	-2.82661
10570	DPYSL4	-2.28255
56896	DPYSL5	-2.88589
92749	DRC1	-3.14804
1813	DRD2	-5.62059
1823	DSC1	-2.75343
10281	DSCR4	-2.0372
53820	DSCR6	-2.61698
1829	DSG2	-3.04445
1830	DSG3	-4.61058
401124	DTHD1	-3.09738
196403	DTX3	-4.73447
23220	DTX4	-2.11175
1844	DUSP2	-3.15612
56940	DUSP22	-2.99009
1845	DUSP3	-3.32979
1846	DUSP4	-2.72214
1780	DYNC1I1	-3.95415
79659	DYNC2H1	-2.09204
8655	DYNLL1	-2.71434
1876	E2F6	-3.2901
79733	E2F8	-2.03959
85403	EAF1	-2.02089
55840	EAF2	-2.11477
253738	EBF3	-2.05723
9718	ECE2	-3.42193
10876	EDDM3A	-2.06651
1910	EDNRB	-4.41765
1915	EEF1A1	-2.80209
29904	EEF2K	-2.50154
90288	EFCAB12	-2.6641
79825	EFCC1	-2.1758
79180	EFHD2	-2.65824
10278	EFS	-2.2254
1956	EGFR	-2.07234
112399	EGLN3	-2.20033
1960	EGR3	-2.36179
23301	EHBP1	-4.50813
23741	EID1	-2.60261
9451	EIF2AK3	-2.71485
8663	EIF3C	-3.52865
728689	EIF3CL	-3.92636
51386	EIF3L	-2.01233
1979	EIF4EBP2	-2.14772
7458	EIF4H	-2.23763
1998	ELF2	-3.33721
9844	ELMO1	-2.89005
84337	ELOF1	-2.23182
54898	ELOVL2	-3.06706
83401	ELOVL3	-2.00268
9694	EMC2	-2.33523
2009	EML1	-2.32028
84658	EMR3	-2.00608
2020	EN2	-2.37911
55740	ENAH	-3.18375
64772	ENGASE	-2.07998
219670	ENKUR	-3.20063
2027	ENO3	-3.44316
133121	ENPP6	-3.43473
57089	ENTPD7	-3.05264
377841	ENTPD8	-2.25746
2036	EPB41L1	-2.02965
64097	EPB41L4A	-2.17589
2038	EPB42	-4.60798
2042	EPHA3	-3.22722
9852	EPM2AIP1	-3.26424
64981	MRPL34	-2.44153
58513	EPS15L1	-3.22333
54869	EPS8L1	-2.14766
2066	ERBB4	-2.60955
2071	ERCC3	-2.04394
51290	ERGIC2	-3.12745
90459	ERI1	-2.6491
79956	ERMP1	-3.0814
23071	ERP44	-2.85229
54206	ERRFI1	-2.1
405754	ERVFRD-1	-3.46664
114799	ESCO1	-3.2405
339768	ESPNL	-2.17587
54845	ESRP1	-2.15909
2101	ESRRA	-2.57043
54465	ETAA1	-2.87192
59271	EVA1C	-2.04466
2130	EWSR1	-2.85928
91828	EXOC3L4	-2.78029
23233	EXOC6B	-2.06795
9941	EXOG	-2.05436
23016	EXOSC7	-2.17213
7430	EZR	-3.16002
2160	F11	-3.06334
2149	F2R	-3.63579
8263	F8A1	-2.2474
2171	FABP5	-2.16827
9415	FADS2	-3.03806
23017	FAIM2	-2.09109
284611	FAM102B	-2.17601
11170	FAM107A	-2.13524
144717	FAM109A	-2.83312
23015	GOLGA8A	-3.19412
64855	FAM129B	-3.54238
131408	FAM131A	-2.80206
286499	FAM133A	-2.42969
57579	FAM135A	-2.78796
10144	FAM13A	-2.72716
220965	FAM13C	-3.00991
338094	FAM151A	-3.10868
202134	FAM153B	-2.36602
84140	FAM161A	-2.57568
26355	FAM162A	-3.80556
221303	FAM162B	-2.39602
26049	FAM169A	-2.04777
134145	FAM173B	-2.1013
23172	FAM175B	-2.47321
440585	FAM183A	-2.01573
121006	FAM186A	-2.20195
23359	FAM189A1	-3.72865
80011	FAM192A	-2.59333
407738	FAM19A1	-2.70471
200232	FAM209A	-2.76826
116151	FAM210B	-2.14163
389119	FAM212A	-3.67862
55924	FAM212B	-3.14944
57184	FAM219B	-2.85258
392307	FAM221B	-3.55913
646851	FAM227A	-3.16046
643161	FAM25A	-3.49173
54855	FAM46C	-2.93078
54478	FAM64A	-2.80845
140876	FAM65C	-3.1757
388650	FAM69A	-4.61653
138311	FAM69B	-2.24726
153745	FAM71B	-2.55118
729533	FAM72A	-2.73431
149297	FAM78B	-2.28214
81610	FAM83D	-2.60179
644815	FAM83G	-2.9781
339145	FAM92B	-2.26079
22909	FAN1	-2.02801
115795	FANCD2OS	-4.32425
2189	FANCG	-3.02477
57697	FANCM	-2.06239
55711	FAR2	-2.07554
355	FAS	-3.6191
2194	FASN	-3.22468
79633	FAT4	-2.21522
10826	FAXDC2	-2.17663
2199	FBLN2	-3.69233
2200	FBN1	-2.12554
57666	FBRSL1	-3.13251
54850	FBXL12	-3.15453
146330	FBXL16	-2.03752
26233	FBXL6	-2.0069
23194	FBXL7	-2.89801
201456	FBXO15	-2.12271
26260	FBXO25	-2.66452
126433	FBXO27	-3.49019
26273	FBXO3	-2.08915
54455	FBXO42	-3.32235
93611	FBXO44	-3.13637
285231	FBXW12	-2.73982
26190	FBXW2	-3.15096
2212	FCGR2A	-2.02612
2214	FCGR3A	-2.99734
2220	FCN2	-3.05452
260436	FDCSP	-3.08669
55527	FEM1A	-2.05835
9638	FEZ1	-2.01693
389549	FEZF1	-2.01735
55079	FEZF2	-3.10382
2867	FFAR2	-2.14969
338557	FFAR4	-2.55317
55785	FGD6	-4.46253
2258	FGF13	-2.09135
8817	FGF18	-2.57258
26281	FGF20	-2.27006
8074	FGF23	-2.09013
2252	FGF7	-2.33903
143282	FGFBP3	-2.43139
9493	KIF23	-2.08773
2261	FGFR3	-3.87933
11153	FICD	-3.14758
27145	FILIP1	-3.26847
23307	FKBP15	-4.15883
51661	FKBP7	-3.29599
2314	FLII	-3.19712
	FLJ22184	-2.41526
	FLJ25363	-2.50601
	FLJ27352	-2.62593
2319	FLOT2	-2.93297
2327	FMO2	-4.0143
3169	FOXA1	-3.9941
442425	FOXB2	-2.35786
2303	FOXC2	-3.52526
2301	FOXE3	-2.45118
55810	FOXJ2	-2.14612
668	FOXL2	-2.30727
2305	FOXM1	-2.22376
2309	FOXO3	-2.64802
4303	FOXO4	-2.08177
55572	FOXRED1	-2.0454
166752	FREM3	-2.30092
2444	FRK	-2.61714
143162	FRMPD2	-2.18607
10817	FRS3	-2.87156
2492	FSHR	-3.75604
282969	FUOM	-2.55058
2524	FUT2	-3.28197
8087	FXR1	-2.18458
51025	PAM16	-2.13143
486	FXYD2	-2.13814
53828	FXYD4	-2.8771
53822	FXYD7	-2.40251
11211	FZD10	-2.81135
7976	FZD3	-2.89471
9908	G3BP2	-2.52664
57818	G6PC2	-2.47029
2548	GAA	-2.71581
9846	GAB2	-2.09325
2556	GABRA3	-2.7034
2568	GABRP	-3.10294
55879	GABRQ	-2.96858
2572	GAD2	-2.1549
10912	GADD45G	-2.7192
90480	GADD45GIP1	-2.89285
102724473	GAGE10	-2.09038
729428	GAGE12B	-2.01657
729396	GAGE12J	-3.931
2577	GAGE5	-2.4189
2578	GAGE6	-2.62371
2579	GAGE7	-2.59586
374378	GALNT18	-2.49539
51809	GALNT7	-2.97881
8484	GALR3	-3.37377
64762	GAREM	-2.17044
2617	GARS	-2.39201
8522	GAS7	-2.16706
57459	GATAD2B	-2.2885
2628	GATM	-2.40166
352954	GATS	-3.46405
2631	GBAS	-2.46507
6936	GCFC2	-2.07234
2646	GCKR	-2.573
2730	GCLM	-2.34641
2651	GCNT2	-3.28433
51301	GCNT4	-3.37005
2658	GDF2	-2.70759
79153	GDPD3	-2.5042
220032	GDPD4	-3.21081
79833	GEMIN6	-2.10433
2672	GFI1	-2.01868
2674	GFRA1	-3.73492
2675	GFRA2	-3.34462
389400	GFRAL	-2.61167
23163	GGA3	-2.81122
79017	GGCT	-2.317
8836	GGH	-2.48589
199720	GGN	-2.26073
2678	GGT1	-2.09362
92086	GGTLC1	-2.65197
51738	GHRL	-2.03339
2694	GIF	-2.32006
64599	GIGYF1	-2.93357
54810	GIPC2	-2.59229
2700	GJA3	-2.4251
2706	GJB2	-2.88886
57165	GJC2	-2.31679
79411	GLB1L	-2.00935
89944	GLB1L2	-2.00547
113263	GLCCI1	-3.33372
2733	GLE1	-2.2578
11010	GLIPR1	-2.05306
144321	GLIPR1L2	-2.45041
9340	GLP2R	-5.01279
10539	GLRX3	-2.90424
84656	GLYR1	-2.52275
2764	GMFB	-2.02653
2774	GNAL	-2.24208
2776	GNAQ	-2.71778
2782	GNB1	-2.06171
54584	GNB1L	-2.09417
10681	GNB5	-2.28378
51764	GNG13	-3.15684
54331	GNG2	-2.02958
2787	GNG5	-3.52921
283767	GOLGA6L1	-2.73352
2804	GOLGB1	-2.47722
51026	GOLT1B	-2.8624
2805	GOT1	-3.15035
2811	GP1BA	-2.02341
10223	GPA33	-2.19662
55105	GPATCH2	-2.04025
54865	GPATCH4	-4.27069
23131	GPATCH8	-2.10674
2852	GPER1	-3.60976
10243	GPHN	-3.07644
27238	GPKOW	-3.12308
2824	GPM6B	-2.16438
11321	GPN1	-2.36395
139760	GPR119	-3.06708
84873	GPR128	-3.04913
350383	GPR142	-2.72287
4935	GPR143	-2.85816
344758	GPR149	-2.05082
2838	GPR15	-2.26783
440435	GPR179	-4.04547
11318	GPR182	-3.73986
2842	GPR19	-2.16247
2845	GPR22	-2.04234
2850	GPR27	-3.45725
2827	GPR3	-3.40878
2853	GPR31	-3.02747
2857	GPR34	-4.2565
9293	GPR52	-3.78777
9290	GPR55	-3.43294
10149	GPR64	-3.14084
653519	GPR89A	-2.15374
222487	GPR97	-2.63531
9737	GPRASP1	-2.8747
26086	GPSM1	-2.37502
29899	GPSM2	-2.85445
84706	GPT2	-3.01088
2877	GPX2	-3.33191
257202	GPX6	-2.50705
57476	GRAMD1B	-2.5781
10750	GRAP	-2.42859
400581	GRAPL	-2.94869
9380	GRHPR	-2.17451
6011	GRK1	-2.8651
2914	GRM4	-3.43818
134266	GRPEL2	-3.23058
2926	GRSF1	-2.01536
79774	GRTP1	-3.08298
643226	GRXCR2	-2.91632
23199	GSE1	-2.34722
2931	GSK3A	-2.17603
221357	GSTA5	-2.67554
2944	GSTM1	-2.24465
11036	GTF2A1L	-3.30353
2960	GTF2E1	-2.77144
730394	GTF2H2D	-2.24506
29083	GTPBP8	-2.23255
51512	GTSE1	-3.17455
121355	GTSF1	-2.60486
2993	GYPA	-2.39338
2994	GYPB	-2.66619
64412	GZF1	-2.09195
3004	GZMM	-2.49319
3005	H1F0	-2.06359
83740	H2AFB3	-2.0212
55766	H2AFJ	-2.55206
94239	H2AFV	-3.73977
9555	H2AFY	-2.04755
57531	HACE1	-2.17717
57817	HAMP	-3.13197
115106	HAUS1	-2.05024
54801	HAUS6	-3.27084
10021	HCN4	-2.26394
154150	HDGFL1	-3.06739
81932	HDHD3	-2.04094
54919	HEATR2	-2.08907
25831	HECTD1	-2.38752
55363	HEMGN	-3.13149
113802	HENMT1	-3.61232
220296	HEPACAM	-4.81758
253012	HEPACAM2	-3.19104
8916	HERC3	-2.71482
8820	HESX1	-2.94059
23119	HIC2	-2.41942
64344	HIF3A	-3.64387
3010	HIST1H1T	-2.0111
8331	HIST1H2AJ	-2.12224
8341	HIST1H2BN	-2.33228
8354	HIST1H3I	-3.21207
333932	HIST2H3A	-5.04658
126961	HIST2H3C	-5.4961
653604	HIST2H3D	-2.17888
554313	HIST2H4B	-2.28603
121504	HIST4H4	-2.55047
3098	HK1	-2.08225
3134	HLA-F	-3.21973
3166	HMX1	-2.42885
51155	HN1	-2.18308
3181	HNRNPA2B1	-2.68428
3188	HNRNPH2	-2.24184
9454	HOMER3	-5.70165
84525	HOPX	-3.69989
3209	HOXA13	-3.1371
3203	HOXA6	-2.21127
3204	HOXA7	-3.30389
51440	HPCAL4	-2.07625
84842	HPDL	-2.97426
646962	HRCT1	-2.39486
59340	HRH4	-3.05987
388697	HRNR	-2.02864
	hsa-let-7a-2	-2.51567
406903	hsa-mir-10b	-2.87967
100302111	hsa-mir-1184-1	-2.39638
	hsa-mir-1184-2	-2.36538
	hsa-mir-1193	-2.54953
100302250	hsa-mir-1197	-2.49569
100302259	hsa-mir-1202	-2.5732
100302160	hsa-mir-1233-1	-2.24852
	hsa-mir-124-1	-2.10917
	hsa-mir-124-3	-4.37402
100302145	hsa-mir-1247	-2.35596
	hsa-mir-1255b-1	-2.1014
100313835	hsa-mir-1255b-2	-3.63508
100302172	hsa-mir-1258	-2.37403
	hsa-mir-125b-1	-2.52519
100302228	hsa-mir-1261	-4.44361
100302116	hsa-mir-1265	-2.21365
	hsa-mir-1269b	-2.42892
100302203	hsa-mir-1271	-2.51464
	hsa-mir-1273f	-2.40152
	hsa-mir-128-1	-2.39875
100302220	hsa-mir-1293	-2.88822
100302181	hsa-mir-1294	-3.01399
100302153	hsa-mir-1298	-2.23165
	hsa-mir-1302-10	-4.76019
	hsa-mir-1302-11	-4.19824
100302278	hsa-mir-1302-2	-5.38348
	hsa-mir-133a-1	-3.14582
	hsa-mir-135b	-4.45924
	hsa-mir-139	-2.7302
	hsa-mir-140	-2.1757
	hsa-mir-143	-2.24852
100302126	hsa-mir-1471	-2.74791
	hsa-mir-147b	-2.31644
	hsa-mir-153-1	-2.92041
100302139	hsa-mir-1537	-3.12931
	hsa-mir-16-2	-2.40404
406995	hsa-mir-181a-1	-2.61984
406954	hsa-mir-181a-2	-2.55691
	hsa-mir-182	-2.62976
100302263	hsa-mir-1908	-2.60959
100302129	hsa-mir-1915	-2.89113
100302243	hsa-mir-1972-1	-4.59765
	hsa-mir-1972-2	-3.98978
	hsa-mir-200a	-2.29474
	hsa-mir-205	-2.55152
100302260	hsa-mir-2052	-4.58132
100302225	hsa-mir-2053	-2.11165
406991	hsa-mir-21	-2.419
	hsa-mir-2115	-2.31654
	hsa-mir-215	-2.41713
100616335	hsa-mir-219b	-2.49199
	hsa-mir-221	-2.88374
	hsa-mir-2277	-3.72388
	hsa-mir-26a-1	-4.16875
	hsa-mir-27a	-2.20776
	hsa-mir-2909	-2.78035
	hsa-mir-296	-2.19623
	hsa-mir-302d	-2.90687
	hsa-mir-30e	-2.26851
	hsa-mir-3117	-4.61687
	hsa-mir-3119-1	-4.56622
	hsa-mir-3119-2	-4.42867
	hsa-mir-3126	-3.89439
	hsa-mir-3130-1	-2.50462
	hsa-mir-3130-2	-2.47358
	hsa-mir-3132	-3.94461
	hsa-mir-3143	-2.55258
	hsa-mir-3145	-2.87774
	hsa-mir-3146	-3.08973
	hsa-mir-3156-2	-4.67824
	hsa-mir-3157	-2.45826
	hsa-mir-3166	-3.87224
	hsa-mir-3174	-2.46642
	hsa-mir-3177	-2.52843
	hsa-mir-3180-3	-2.13828
	hsa-mir-3185	-2.30489
	hsa-mir-3188	-3.84762
	hsa-mir-3199-1	-2.04922
	hsa-mir-3199-2	-2.51563
100302169	hsa-mir-320d-2	-2.63251
442897	hsa-mir-323a	-2.43939
	hsa-mir-329-1	-2.8137
442902	hsa-mir-330	-3.65488
442903	hsa-mir-331	-2.61252
442908	hsa-mir-340	-2.0165
	hsa-mir-34a	-2.73278
	hsa-mir-3591	-2.82237
	hsa-mir-3606	-2.31743
	hsa-mir-3611	-8.03021
	hsa-mir-3612	-2.3404
574030	hsa-mir-362	-2.23273
	hsa-mir-3620	-2.3769
	hsa-mir-3622a	-3.34891
	hsa-mir-3646	-2.01027
	hsa-mir-3669	-2.47447
	hsa-mir-3674	-2.86067
	hsa-mir-3675	-2.79513
	hsa-mir-3677	-3.80743
	hsa-mir-3681	-2.68919
	hsa-mir-3682	-2.18883
	hsa-mir-3687	-2.23111
	hsa-mir-3689a	-2.58032
	hsa-mir-3689c	-4.27581
	hsa-mir-3689d-2	-2.51928
442915	hsa-mir-370	-3.54071
	hsa-mir-3713	-2.36378
442917	hsa-mir-372	-2.1962
	hsa-mir-374b	-2.07069
494324	hsa-mir-375	-3.13811
	hsa-mir-378d-1	-2.47168
	hsa-mir-378g	-2.29573
494329	hsa-mir-380	-2.11435
	hsa-mir-3913-1	-2.93798
	hsa-mir-3913-2	-2.36692
	hsa-mir-3915	-2.11967
	hsa-mir-3919	-4.64611
	hsa-mir-3922	-2.62179
	hsa-mir-3926-1	-3.37703
	hsa-mir-3926-2	-2.5258
	hsa-mir-3927	-3.46384
	hsa-mir-3934	-2.52449
	hsa-mir-3937	-2.25096
	hsa-mir-3945	-2.28768
	hsa-mir-3972	-2.46612
	hsa-mir-3973	-2.55335
	hsa-mir-3975	-2.38447
	hsa-mir-3978	-2.63588
574434	hsa-mir-410	-2.31012
693121	hsa-mir-411	-2.51758
	hsa-mir-4260	-2.17517
	hsa-mir-4261	-2.29193
	hsa-mir-4267	-2.75118
	hsa-mir-4269	-3.67413
	hsa-mir-4276	-2.4802
	hsa-mir-4277	-2.65247
	hsa-mir-4280	-2.45175
	hsa-mir-4288	-2.3564
	hsa-mir-4289	-2.50018
554210	hsa-mir-429	-3.83686
	hsa-mir-4295	-2.43151
	hsa-mir-4304	-2.43801
	hsa-mir-4309	-2.49805
	hsa-mir-4311	-2.43281
	hsa-mir-4312	-2.53845
	hsa-mir-4314	-2.48827
	hsa-mir-4317	-2.13789
	hsa-mir-4327	-2.06669
	hsa-mir-4426	-3.02906
	hsa-mir-4435-1	-2.35413
	hsa-mir-4435-2	-2.43264
	hsa-mir-4436a	-2.58526
	hsa-mir-4442	-2.44764
	hsa-mir-4450	-2.30741
	hsa-mir-4458	-5.2821
	hsa-mir-4468	-2.49208
	hsa-mir-4474	-3.57363
	hsa-mir-4478	-5.97777
	hsa-mir-4479	-2.51773
	hsa-mir-449a	-2.32617
	hsa-mir-4500	-2.4486
	hsa-mir-4502	-2.7531
	hsa-mir-4503	-2.65514
	hsa-mir-4504	-2.44448
	hsa-mir-4508	-3.04889
	hsa-mir-4509-1	-3.17308
	hsa-mir-4509-2	-2.31864
	hsa-mir-4509-3	-3.68699
	hsa-mir-450a-1	-2.17589
	hsa-mir-4518	-2.39816
574411	hsa-mir-451a	-4.4267
	hsa-mir-451b	-5.64522
100616316	hsa-mir-4524a	-2.49962
	hsa-mir-4524b	-2.34597
	hsa-mir-4527	-3.16297
	hsa-mir-4532	-2.54317
	hsa-mir-4534	-2.56611
	hsa-mir-4535	-3.15033
	hsa-mir-4539	-3.74216
	hsa-mir-4642	-4.06999
	hsa-mir-4650-1	-2.35121
	hsa-mir-4652	-2.97771
	hsa-mir-4663	-2.08824
100616308	hsa-mir-4666a	-2.49822
	hsa-mir-4674	-2.29596
	hsa-mir-4678	-3.06938
	hsa-mir-4687	-3.0679
	hsa-mir-4696	-2.25005
	hsa-mir-4698	-2.86461
	hsa-mir-4700	-2.34226
	hsa-mir-4710	-3.14324
	hsa-mir-4711	-2.76157
	hsa-mir-4718	-2.45114
	hsa-mir-4721	-2.54757
	hsa-mir-4722	-2.98749
	hsa-mir-4733	-2.26134
	hsa-mir-4737	-3.61727
	hsa-mir-4754	-2.43012
	hsa-mir-4767	-2.76032
	hsa-mir-4771-1	-3.98888
	hsa-mir-4771-2	-4.46329
	hsa-mir-4785	-2.54162
	hsa-mir-4786	-7.29831
	hsa-mir-4797	-4.4805
	hsa-mir-4802	-3.29949
	hsa-mir-4803	-2.59905
619554	hsa-mir-486	-2.73457
102465696	hsa-mir-486-2	-2.45631
574441	hsa-mir-488	-2.49138
574444	hsa-mir-491	-2.33973
574456	hsa-mir-497	-3.30552
	hsa-mir-5000	-2.08972
	hsa-mir-5006	-2.48444
	hsa-mir-5009	-2.79574
	hsa-mir-500b	-2.49014
574506	hsa-mir-503	-4.71938
	hsa-mir-5047	-2.74449
	hsa-mir-5088	-2.59182
	hsa-mir-5100	-2.93547
	hsa-mir-512-1	-4.23725
	hsa-mir-512-2	-3.78998
574517	hsa-mir-514a-2	-4.16551
	hsa-mir-514b	-2.37329
	hsa-mir-517a	-3.72485
	hsa-mir-517b	-2.1709
	hsa-mir-517c	-2.67679
	hsa-mir-518a-1	-3.03896
	hsa-mir-518d	-2.82213
	hsa-mir-518f	-2.80778
	hsa-mir-5192	-2.42323
	hsa-mir-5193	-3.67178
	hsa-mir-5197	-2.83581
	hsa-mir-519a-2	-2.25864
	hsa-mir-520b	-3.26448
	hsa-mir-520c	-2.17827
	hsa-mir-520d	-2.3839
	hsa-mir-520h	-2.42589
574471	hsa-mir-523	-2.51352
574497	hsa-mir-527	-4.86387
664613	hsa-mir-544a	-2.51281
	hsa-mir-548aa-2	-2.53324
	hsa-mir-548ad	-3.33417
	hsa-mir-548at	-2.17589
102465854	hsa-mir-548ba	-8.07621
100313771	hsa-mir-548f-2	-2.56759
100302287	hsa-mir-548h-3	-2.35369
100302204	hsa-mir-548i-1	-2.42589
100302186	hsa-mir-548i-3	-2.50637
100313914	hsa-mir-548j	-2.40191
	hsa-mir-548k	-2.3181
50616	IL22	-2.62565
	hsa-mir-548q	-2.28173
	hsa-mir-548u	-3.26013
693137	hsa-mir-552	-3.22207
	hsa-mir-5572	-2.49298
693143	hsa-mir-558	-2.31643
	hsa-mir-5586	-5.19117
	hsa-mir-5587	-4.27786
693152	hsa-mir-567	-2.42227
	hsa-mir-5684	-3.72405
	hsa-mir-5685	-2.74486
	hsa-mir-5692a-1	-2.30109
	hsa-mir-5692a-2	-2.63285
	hsa-mir-5695	-2.5301
	hsa-mir-5698	-2.65146
	hsa-mir-5699	-2.83006
	hsa-mir-5708	-2.28554
693156	hsa-mir-571	-2.60163
693159	hsa-mir-574	-2.51325
693160	hsa-mir-575	-3.38643
693162	hsa-mir-577	-4.31569
693167	hsa-mir-582	-2.86488
693168	hsa-mir-583	-2.05773
693177	hsa-mir-592	-3.01221
693190	hsa-mir-605	-3.27962
693191	hsa-mir-606	-2.57975
102464823	hsa-mir-6068	-2.31455
102466103	hsa-mir-6075	-2.30564
102466225	hsa-mir-6077-2	-2.71052
102464831	hsa-mir-6080	-2.31226
693197	hsa-mir-612	-2.47828
102465135	hsa-mir-6128	-2.24518
102466616	hsa-mir-6132	-2.0834
102465141	hsa-mir-6165	-4.43761
693203	hsa-mir-618	-2.50637
693211	hsa-mir-626	-2.44392
693226	hsa-mir-641	-3.06501
693230	hsa-mir-645	-4.14204
723778	hsa-mir-650	-2.24978
102465250	hsa-mir-6503	-2.61013
723779	hsa-mir-651	-2.49667
102466658	hsa-mir-6510	-2.4764
102466812	hsa-mir-6511a-2	-2.1862
344018	FIGLA	-2.30449
102465429	hsa-mir-6511b-1	-4.22409
102465985	hsa-mir-6511b-2	-4.46228
102465255	hsa-mir-6512	-3.5786
102466659	hsa-mir-6515	-2.65594
724022	hsa-mir-652	-3.66142
724023	hsa-mir-653	-2.34541
724026	hsa-mir-656	-4.96898
724027	hsa-mir-657	-2.5933
768214	hsa-mir-668	-4.49996
102466189	hsa-mir-6715a	-4.08041
102465427	hsa-mir-6715b	-4.82797
102465431	hsa-mir-6722	-3.61327
102466982	hsa-mir-6729	-2.47473
102466723	hsa-mir-6734	-2.45799
102465444	hsa-mir-6742	-2.35596
102465445	hsa-mir-6743	-2.20114
102466726	hsa-mir-6745	-2.43209
102466727	hsa-mir-6749	-2.53228
102465449	hsa-mir-6751	-2.62956
102465459	hsa-mir-6767	-3.08192
102465461	hsa-mir-6770-1	-2.27466
102465908	hsa-mir-6770-2	-2.9291
102466259	hsa-mir-6770-3	-2.55447
102465462	hsa-mir-6771	-2.31256
102466194	hsa-mir-6773	-2.7951
102465465	hsa-mir-6776	-2.70079
102465472	hsa-mir-6787	-2.67031
102465479	hsa-mir-6799	-2.47315
102465483	hsa-mir-6805	-3.23044
102466197	hsa-mir-6810	-2.52909
102466741	hsa-mir-6813	-2.256
102465488	hsa-mir-6814	-4.73184
102465491	hsa-mir-6819	-2.55141
102465496	hsa-mir-6826	-2.66415
102465511	hsa-mir-6848	-2.22405
102466750	hsa-mir-6855	-2.13956
102465515	hsa-mir-6856	-2.98406
102465516	hsa-mir-6857	-2.90666
102466752	hsa-mir-6863	-2.41983
102466986	hsa-mir-6866	-2.45756
102465531	hsa-mir-6882	-2.31183
102466757	hsa-mir-6884	-3.19559
102465666	hsa-mir-7109	-2.67992
100313843	hsa-mir-711	-2.90281
102465667	hsa-mir-7110	-2.92092
102465692	hsa-mir-7157	-2.96414
102465693	hsa-mir-7158	-2.48447
102465695	hsa-mir-7160	-2.40791
768212	hsa-mir-758	-2.71515
100126348	hsa-mir-760	-2.13789
100313838	hsa-mir-764	-3.08816
102465753	hsa-mir-7641-2	-2.16689
768222	hsa-mir-770	-2.56251
102465801	hsa-mir-7703	-2.55819
102465993	hsa-mir-7847	-2.01115
102466865	hsa-mir-7848	-2.78496
102466866	hsa-mir-7853	-3.11534
102465856	hsa-mir-7974	-2.39936
102466268	hsa-mir-6511a-1	-2.19653
102465860	hsa-mir-8054	-2.81485
102466874	hsa-mir-8057	-2.28055
102465867	hsa-mir-8065	-3.47074
102465868	hsa-mir-8066	-2.25769
102465871	hsa-mir-8071-1	-2.85591
102466889	hsa-mir-8071-2	-4.08414
102466253	hsa-mir-8076	-2.40671
102465875	hsa-mir-8077	-2.39999
102466878	hsa-mir-8078	-2.5283
102465995	hsa-mir-8081	-2.01927
102465879	hsa-mir-8085	-2.94349
100126343	hsa-mir-874	-2.7078
	hsa-mir-891b	-2.36604
	hsa-mir-892a	-2.89083
	hsa-mir-892b	-2.66283
	hsa-mir-92a-1	-2.67021
407051	hsa-mir-9-3	-2.61748
100126326	hsa-mir-936	-3.28162
100126327	hsa-mir-938	-3.30401
	hsa-mir-941-2	-3.46141
	hsa-mir-941-3	-3.56311
	hsa-mir-941-4	-3.56306
100126331	hsa-mir-942	-2.17162
100126340	hsa-mir-944	-3.20157
	hsa-mir-99b	-2.25535
440498	HSBP1L1	-3.7187
3294	HSD17B2	-4.4148
51478	HSD17B7	-3.57075
80270	HSD3B7	-2.38256
3298	HSF2	-2.01264
3326	HSP90AB1	-2.64812
3306	HSPA2	-4.17709
10553	HTATIP2	-2.11206
3352	HTR1D	-2.03325
3360	HTR4	-2.9802
3363	HTR7	-2.56138
5654	HTRA1	-4.12641
3064	HTT	-2.21301
84329	HVCN1	-2.02358
3373	HYAL1	-4.2906
8692	HYAL2	-2.67658
3375	IAPP	-2.85336
3383	ICAM1	-2.29977
25900	IFFO1	-2.83128
83982	IFI27L2	-3.15756
3441	IFNA4	-3.39048
3442	IFNA5	-2.04082
3454	IFNAR1	-2.60772
100287932	TIMM23	-2.55201
90410	IFT20	-3.2103
51098	IFT52	-2.46676
3481	IGF2	-2.09237
10642	IGF2BP1	-2.03555
3490	IGFBP7	-2.13907
374918	IGFL1	-2.13081
3321	IGSF3	-2.08841
10261	IGSF6	-2.0359
121457	IKBIP	-2.00754
22807	IKZF2	-2.00461
64375	IKZF4	-2.40012
3594	IL12RB1	-2.00153
3598	IL13RA2	-2.81551
27190	IL17B	-2.12745
11141	IL1RAPL1	-3.79166
64806	IL25	-2.60301
55801	IL26	-2.13847
3559	IL2RA	-3.27866
3560	IL2RB	-2.92457
3561	IL2RG	-2.40114
3608	ILF2	-2.03639
10994	ILVBL	-2.92329
3612	IMPA1	-2.16538
9118	INA	-2.93137
388324	INCA1	-2.59088
3622	ING2	-2.27555
3626	INHBC	-2.6355
58493	INIP	-2.63476
3633	INPP5B	-2.74924
3635	INPP5D	-2.93353
55174	INTS10	-2.69444
25896	INTS7	-2.28122
10527	IPO7	-2.64129
115811	IQCD	-2.15116
23288	IQCE	-3.50014
654502	IQCJ	-3.59849
100505385	IQCJ-SCHIP1	-2.73507
3660	IRF2	-3.11816
26145	IRF2BP1	-3.03422
3662	IRF4	-2.66185
10379	IRF9	-3.91211
3667	IRS1	-2.80449
692312	PPAN-P2RY11	-2.26607
140862	ISM1	-3.04047
145501	ISM2	-2.06629
91464	ISX	-2.69999
57461	ISY1	-3.21549
100534599	ISY1-RAB43	-3.13241
83737	ITCH	-2.26244
8516	ITGA8	-2.78184
3682	ITGAE	-2.11123
3684	ITGAM	-3.36366
9452	ITM2A	-2.51923
6453	ITSN1	-2.88388
55677	IWS1	-3.08152
126123	IZUMO2	-2.56556
84522	JAGN1	-2.9431
282973	JAKMIP3	-2.30618
58494	JAM2	-3.0124
83700	JAM3	-2.01708
51528	JKAMP	-2.05049
7994	KAT6A	-2.40643
83473	KATNAL2	-3.18572
3746	KCNC1	-2.87822
3751	KCND2	-2.43226
170850	KCNG3	-2.03363
30818	KCNIP3	-2.03011
3766	KCNJ10	-3.11679
3768	KCNJ12	-2.01122
3764	KCNJ8	-2.17735
54207	KCNK10	-2.80237
83795	KCNK16	-3.82211
51305	KCNK9	-3.45679
3783	KCNN4	-2.1479
56479	KCNQ5	-3.24228
	hsa-mir-4716	-4.34557
284252	KCTD1	-3.1784
83892	KCTD10	-3.08383
147040	KCTD11	-2.18471
115207	KCTD12	-2.40144
65987	KCTD14	-3.80873
79047	KCTD15	-2.15433
79734	KCTD17	-3.27627
23510	KCTD2	-3.98674
222658	KCTD20	-2.24187
143888	KDELC2	-2.11128
10945	KDELR1	-2.43466
22992	KDM2A	-2.81348
5927	KDM5A	-3.39567
10765	KDM5B	-2.12224
202559	KHDRBS2	-2.01664
23351	KHNYN	-2.1543
9897	KIAA0196	-2.6645
79932	KIAA0319L	-2.03458
23392	KIAA0368	-3.14975
22889	KIAA0907	-2.19179
23240	KIAA0922	-2.25194
57214	KIAA1199	-2.21101
57535	KIAA1324	-2.73573
57536	KIAA1328	-3.21701
57670	KIAA1549	-2.26595
25758	KIAA1549L	-2.27155
85459	KIAA1731	-2.52568
85457	KIAA1737	-3.23637
158405	KIAA1958	-2.38325
23303	KIF13B	-2.10575
124602	KIF19	-2.68622
55582	KIF27	-3.17528
3796	KIF2A	-3.31686
84643	KIF2B	-2.08405
22944	KIN	-2.01902
3811	KIR3DL1	-5.84276
100132247	NPIPB5	-2.559
1316	KLF6	-2.11369
11279	KLF8	-2.28063
122773	KLHDC1	-2.08061
54758	KLHDC4	-2.7878
200942	KLHDC8B	-2.70308
317719	KLHL10	-2.84367
90293	KLHL13	-4.46185
9903	KLHL21	-2.92831
123103	KLHL33	-2.70088
57542	KLHL42	-2.74597
89857	KLHL6	-2.18636
5653	KLK6	-2.08279
10219	KLRG1	-2.12397
400506	KNOP1	-3.25177
11133	KPTN	-2.17075
3861	KRT14	-2.63039
147183	KRT25	-3.56911
342574	KRT27	-2.62141
3883	KRT33A	-2.2406
286887	KRT6C	-2.32134
3857	KRT9	-2.01625
386678	KRTAP10-11	-2.90851
386680	KRTAP10-5	-3.41298
386676	KRTAP10-9	-3.63846
81851	KRTAP1-1	-2.00041
337882	KRTAP19-1	-2.6821
337971	KRTAP19-4	-2.95422
337974	KRTAP19-7	-3.4369
100288323	KRTAP21-3	-2.44079
85290	KRTAP4-3	-2.04301
387267	KRTAP5-4	-2.37118
337967	KRTAP6-2	-2.11045
85280	KRTAP9-4	-2.08541
200634	KRTCAP3	-3.15181
8844	KSR1	-2.2468
79036	KXD1	-2.02504
246269	LACE1	-2.36729
3903	LAIR1	-3.1554
3906	LALBA	-3.0789
3913	LAMB2	-2.50205
22798	LAMB4	-2.78468
10319	LAMC3	-2.2528
23367	LARP1	-2.3377
55132	LARP1B	-2.0067
51520	LARS	-3.23401
3927	LASP1	-2.50082
143903	LAYN	-2.90734
353144	LCE3C	-2.43994
84648	LCE3D	-3.40178
3933	LCN1	-2.31581
84458	LCOR	-2.62258
9079	LDB2	-2.23431
149018	LELP1	-2.15206
23592	LEMD3	-2.65749
123169	LEO1	-2.77293
25875	LETMD1	-3.36756
148003	LGALS16	-3.13573
284194	LGALS9B	-2.18976
203190	LGI3	-2.65543
59352	LGR6	-2.71923
3972	LHB	-2.18798
3973	LHCGR	-2.60177
11026	LILRA3	-2.13077
79168	LILRA6	-3.08166
10859	LILRB1	-2.06998
11006	LILRB4	-2.17991
9388	LIPG	-3.5515
643414	LIPK	-3.03764
387787	LIPT2	-2.41498
9516	LITAF	-2.47616
3996	LLGL1	-3.7712
222484	LNX2	-3.44521
100129216	LOC100129216	-3.08403
	LOC100130480	-3.26146
100130880	LOC100130880	-2.26655
	LOC100288332	-2.64121
	LOC100996331	-2.34606
	LOC100996485	-2.23829
286238	LOC286238	-2.27379
	LOC440335	-2.26468
	LOC642799	-4.22825
643355	LOC643355	-2.00658
	LOC646498	-3.79797
728392	LOC728392	-3.16422
118426	LOH12CR1	-2.24149
1382	CRABP2	-2.63025
9170	LPAR2	-2.52403
57121	LPAR5	-2.8513
10162	LPCAT3	-2.02656
4036	LRP2	-5.80938
91355	LRP5L	-3.3741
389257	LRRC14B	-3.21311
474354	LRRC18	-2.49543
55222	LRRC20	-3.43445
126364	LRRC25	-2.90083
80313	LRRC27	-2.21258
123355	LRRC28	-2.00268
26231	LRRC29	-2.0946
375387	LRRC33	-2.16608
90506	LRRC46	-2.99033
57689	LRRC4C	-3.12806
255252	LRRC57	-2.03615
339977	LRRC66	-2.06685
57408	LRTM1	-4.35584
84967	LSM10	-2.06461
23658	LSM5	-3.48865
286006	LSMEM1	-2.82996
51599	LSR	-2.44328
1241	LTB4R	-2.39635
4054	LTBP3	-2.0781
7798	LUZP1	-2.36727
259215	LY6G6F	-2.15836
129530	LYG1	-2.53864
284348	LYPD5	-2.22894
145748	LYSMD4	-3.01326
1130	LYST	-2.12765
10894	LYVE1	-2.63285
84569	LYZL1	-2.49931
54585	LZTFL1	-2.70796
84445	LZTS2	-4.2279
89876	MAATS1	-2.95746
8174	MADCAM1	-2.50033
10296	MAEA	-2.62435
100533997	MAGEA10-MAGEA5	-2.29023
4111	MAGEA12	-2.65217
4101	MAGEA2	-4.1869
266740	MAGEA2B	-3.42429
4102	MAGEA3	-2.08131
9500	MAGED1	-2.90713
10916	MAGED2	-3.14162
64110	MAGEF1	-2.87062
54551	MAGEL2	-2.36676
9863	MAGI2	-2.8257
84549	MAK16	-2.93666
9794	MAML1	-2.23572
4121	MAN1A1	-3.03415
10905	MAN1A2	-2.43393
4122	MAN2A2	-2.17148
63905	MANBAL	-3.17108
5604	MAP2K1	-2.50607
5608	MAP2K6	-3.09603
5609	MAP2K7	-2.84767
4294	MAP3K10	-2.80818
9175	MAP3K13	-2.14741
4216	MAP3K4	-4.76714
4293	MAP3K9	-2.81715
8491	MAP4K3	-2.59013
93487	MAPK1IP1L	-3.13625
5596	MAPK4	-2.18604
5598	MAPK7	-2.13431
7867	MAPKAPK3	-2.01495
22924	MAPRE3	-2.55321
79016	DDA1	-2.61408
27430	MAT2B	-3.21077
4152	MBD1	-2.09829
114785	MBD6	-2.00576
153364	MBLAC2	-3.28421
154141	MBOAT1	-2.79047
619373	MBOAT4	-2.27684
4155	MBP	-2.90909
4161	MC5R	-2.93638
4174	MCM5	-2.46806
29969	MDFIC	-2.10148
4191	MDH2	-3.60712
400569	MED11	-2.3604
80306	MED28	-3.21927
112950	MED8	-3.08719
4205	MEF2A	-2.30273
4211	MEIS1	-3.04231
4225	MEP1B	-5.19488
10988	METAP2	-2.52231
64745	METTL17	-2.80949
92342	METTL18	-2.07059
79609	METTL21D	-3.37393
196410	METTL7B	-2.06903
51108	METTL9	-2.04325
84206	MEX3B	-2.99337
4241	MFI2	-3.27361
84179	MFSD7	-3.57548
11320	MGAT4A	-2.02942
8190	MIA	-3.19356
57534	MIB1	-2.36402
142678	MIB2	-2.35759
100507436	MICA	-2.12056
64780	MICAL1	-3.34509
85377	MICALL1	-2.15678
79778	MICALL2	-2.64479
4277	MICB	-3.57602
286097	MICU3	-2.08837
58526	MID1IP1	-2.51206
125170	MIEF2	-2.83547
4284	MIP	-2.17947
129531	MITD1	-2.23898
83881	MIXL1	-4.64883
8569	MKNK1	-3.41291
27030	MLH3	-2.30587
197259	MLKL	-2.02702
8085	MLL4	-2.56496
2862	MLNR	-3.07165
51085	MLXIPL	-2.17064
93380	MMGT1	-2.15153
4312	MMP1	-2.01888
4324	MMP15	-2.13214
253714	MMS22L	-2.22039
4332	MNDA	-2.13328
92597	MOB1B	-2.94309
4336	MOBP	-3.08771
27136	MORC1	-2.81941
79710	MORC4	-2.15519
254956	MORN5	-2.12687
10200	MPHOSPH6	-2.46336
143098	MPP7	-2.03954
65258	MPPE1	-2.00113
758	MPPED1	-3.27867
744	MPPED2	-3.15108
3140	MR1	-2.26656
83876	MRO	-2.17128
80133	MROH9	-2.26885
65008	MRPL1	-2.32992
55052	MRPL20	-3.41625
64983	MRPL32	-2.63181
55127	HEATR1	-2.94153
116540	MRPL53	-2.48638
64960	MRPS15	-2.04291
51021	MRPS16	-2.42384
51373	MRPS17	-2.10093
149371	EXOC8	-2.22344
219995	MS4A15	-2.36513
932	MS4A3	-2.5622
245802	MS4A6E	-3.88311
91283	MSANTD3	-2.45721
9242	MSC	-3.90043
124540	MSI2	-2.91123
10232	MSLN	-2.00535
51765	MST4	-2.73727
4488	MSX2	-3.81979
199731	CADM4	-3.0797
4496	MT1H	-2.27709
23787	MTCH1	-2.75586
4515	MTCP1	-4.03812
4520	MTF1	-2.62042
51537	MTFP1	-2.33875
92170	MTG1	-2.49437
4524	MTHFR	-2.1005
64779	MTHFSD	-2.96102
4528	MTIF2	-2.38317
54893	MTMR10	-3.6107
9108	MTMR7	-2.05122
4544	MTNR1B	-2.0014
55149	MTPAP	-2.8938
100462977	MTRNR2L1	-2.57721
100462981	MTRNR2L2	-2.77864
100288485	MTRNR2L7	-2.31183
100463486	MTRNR2L8	-2.38922
23281	MTUS2	-2.204
727897	MUC5B	-2.55546
4593	MUSK	-3.45565
89853	MVB12B	-2.25618
4084	MXD1	-2.26946
84073	MYCBPAP	-2.19423
4613	MYCN	-4.66342
150678	MYEOV2	-2.15842
4618	MYF6	-3.14935
4629	MYH11	-2.35271
93408	MYL10	-3.03182
10627	MYL12A	-4.00556
4637	MYL6	-3.01009
58498	MYL7	-2.06362
91807	MYLK3	-2.36897
23026	MYO16	-3.00186
4542	MYO1F	-2.07599
283446	MYO1H	-2.01902
53904	MYO3A	-2.6928
4645	MYO5B	-2.77889
339344	MYPOP	-2.17116
51237	MZB1	-3.30532
10443	N4BP2L2	-2.25989
79903	NAA60	-2.48867
79035	NABP2	-2.19578
65220	NADK	-3.9891
92345	NAF1	-2.10681
55577	NAGK	-3.23047
51172	NAGPA	-2.06573
162417	NAGS	-2.29492
360030	NANOGNB	-2.06901
54187	NANS	-2.05274
222236	NAPEPLD	-2.94763
26502	NARF	-2.10962
79731	NARS2	-2.07097
55226	NAT10	-2.23296
24142	NAT6	-2.6939
89797	NAV2	-2.64511
57552	NCEH1	-2.90048
4688	NCF2	-2.59013
344148	NCKAP5	-3.03577
8648	NCOA1	-2.19541
9612	NCOR2	-2.7549
81565	NDEL1	-2.25413
65009	NDRG4	-3.50955
9348	NDST3	-3.41041
4694	NDUFA1	-2.04231
4705	NDUFA10	-3.96601
5871	MAP4K2	-2.3431
4720	NDUFS2	-2.17134
121441	NEDD1	-3.476
23327	NEDD4L	-3.02719
4741	NEFM	-2.09607
79661	NEIL1	-2.06726
252969	NEIL2	-2.87639
4751	NEK2	-2.11009
4752	NEK3	-2.86858
4753	NELL2	-3.19613
4756	NEO1	-3.13802
81832	NETO1	-2.93907
9148	NEURL	-2.76888
63973	NEUROG2	-3.25662
27247	NFU1	-2.62373
25791	NGEF	-2.70605
4807	NHLH1	-3.829
84276	NICN1	-2.26173
390010	NKX1-2	-2.06242
7080	NKX2-1	-3.09619
579	NKX3-2	-2.63948
22871	NLGN1	-3.21647
100287478	USP17L21	-4.98451
204801	NLRP11	-3.3466
91662	NLRP12	-2.97162
199713	NLRP7	-2.54461
4830	NME1	-2.76427
349565	NMNAT3	-2.00091
4826	NNAT	-2.03593
79050	NOC4L	-3.19181
9241	NOG	-2.30372
23420	NOMO1	-3.18834
283820	NOMO2	-2.21565
408050	NOMO3	-2.90616
100302155	hsa-mir-1256	-2.53382
8602	NOP14	-2.03277
4839	NOP2	-2.40192
50507	NOX4	-3.04586
122945	NOXRED1	-2.82353
23742	NPAP1	-2.7275
4861	NPAS1	-2.6377
64067	NPAS3	-2.59196
29881	NPC1L1	-2.81079
9520	NPEPPS	-2.25194
9284	NPIPA1	-2.69794
642799	NPIPA2	-3.24274
10361	NPM2	-2.18724
10360	NPM3	-2.81728
4885	NPTX2	-3.00579
1728	NQO1	-2.8422
7182	NR2C2	-2.93989
10002	NR2E3	-3.11044
8013	NR4A3	-3.00378
2516	NR5A1	-2.4913
4892	NRAP	-2.83944
441478	NRARP	-4.16169
9315	NREP	-2.38927
4900	NRGN	-2.85944
56675	NRIP3	-2.8922
375387	NRROS	-3.4774
286053	NSMCE2	-2.12976
54780	NSMCE4A	-3.13949
26012	NSMF	-2.61671
63899	NSUN3	-2.35331
79730	NSUN7	-3.30819
22978	NT5C2	-2.24247
51559	NT5DC3	-2.27805
84628	NTNG2	-2.20681
170685	NUDT10	-2.53418
200035	NUDT17	-2.76636
79873	NUDT18	-5.12471
84304	NUDT22	-2.06707
23165	NUP205	-4.16007
8021	NUP214	-2.44255
57502	NLGN4X	-2.97484
389493	NUPR1L	-2.98917
54754	NUTM2F	-4.00284
54754	NUTMF	-3.96356
54827	NXPE4	-2.04779
55916	NXT2	-3.22873
222950	NYAP1	-2.19588
60506	NYX	-2.39062
220323	OAF	-2.17181
221443	OARD1	-2.03491
79629	OCEL1	-2.55753
54940	OCIAD1	-3.27278
128506	OCSTAMP	-2.08236
169611	OLFML2A	-2.13841
4958	OMD	-2.41136
3175	ONECUT1	-3.06088
441161	OOEP	-3.17102
93377	OPALIN	-2.5784
611	OPN1SW	-3.07853
4985	OPRD1	-2.23578
4988	OPRM1	-2.98709
26254	OPTC	-2.6222
341276	OR10A2	-2.01961
121364	OR10A7	-2.02202
441911	OR10J3	-2.17784
390201	OR10V1	-2.39458
128368	OR10Z1	-3.20731
81061	OR11H1	-2.25645
79290	OR13A1	-2.14475
138804	OR13C4	-2.90338
138799	OR13C5	-3.94268
286362	OR13C9	-2.04408
347468	OR13H1	-2.58685
8387	OR1E1	-2.13932
26737	OR1L1	-2.32287
26735	OR1L3	-2.01875
125963	OR1M1	-2.53202
135941	OR2A14	-2.45241
392138	OR2A25	-2.05795
81697	OR2B2	-2.47812
391211	OR2G6	-3.16068
7932	OR2H2	-2.14559
442186	OR2J3	-2.60399
343172	OR2T8	-2.8438
26692	OR2W1	-2.75907
219986	OR4D11	-3.22772
124538	OR4D2	-4.42686
390199	OR4D9	-2.04502
390649	OR4F15	-2.16003
81399	OR4F16	-4.44769
[truncated: 1,111 more rows]

## Sheet: Table S4
Supplementary Table 4. Genes with expression significantly correlated to worse prognosis in lung adenocarcinoma patients based on TCGA data (best cut-off value)
Gene	HR	Low_CI	High_CI	p_value
A2ML1	2.00007	1.45971	2.74047	1.60458e-05
ABCA12	1.68741	1.24415	2.2886	0.000765628
ABCC11	1.89896	1.33562	2.69992	0.000354627
ABCC2	2.51693	1.75613	3.60734	4.99947e-07
ABHD4	1.6689	1.24305	2.24064	0.000655808
ABTB2	1.79039	1.32313	2.42266	0.000160281
AC002398.9	1.75161	1.27563	2.40519	0.000530823
AC004076.9	1.79264	1.28034	2.50991	0.000676011
AC093323.1	1.889	1.3039	2.73663	0.000770847
AC243945.1	2.02811	1.43547	2.86543	6.07293e-05
ACBD5	1.99962	1.32553	3.0165	0.000955152
ACOT7	1.69539	1.26282	2.27613	0.000443755
ACSL3	1.70034	1.2639	2.28749	0.000452409
ACTB	1.87744	1.35651	2.59843	0.0001454
ACTN1	1.70072	1.24291	2.32715	0.000903236
ADA	1.75709	1.27013	2.43076	0.000663992
ADAM15	1.65832	1.22841	2.23868	0.000954454
ADAM21	1.84804	1.33235	2.56333	0.000234221
ADAMTS4	1.85193	1.34957	2.54128	0.000135229
ADAMTSL5	1.6539	1.23245	2.21945	0.000800247
ADAP1	2.02217	1.42186	2.87592	8.90506e-05
ADIPOR2	1.79902	1.31777	2.45602	0.000217927
ADM	1.99572	1.48593	2.68042	4.39995e-06
ADPRHL1	1.68653	1.23781	2.29792	0.00092717
ADRA2C	2.00551	1.38954	2.89455	0.000201462
AFAP1	1.85901	1.31186	2.63436	0.000489986
AGFG1	1.65522	1.23049	2.22656	0.000865547
AGPS	1.73739	1.28736	2.34474	0.000304555
AHNAK2	2.42852	1.76931	3.33333	3.99054e-08
AHSA1	1.8796	1.40149	2.52083	2.51148e-05
AHSG	1.7645	1.28604	2.42097	0.000433538
AIM1L	1.85999	1.34845	2.56557	0.000155653
AK4	1.85118	1.33269	2.57139	0.00023982
AKAP12	2.20881	1.56136	3.12474	7.5562e-06
AL589743.1	2.01571	1.37445	2.95615	0.000333328
ALDOA	1.93974	1.44152	2.61014	1.21719e-05
ALG3	2.04108	1.46857	2.83679	2.15711e-05
ALOXE3	1.88118	1.32092	2.67907	0.000460342
AMDHD1	2.05568	1.36032	3.10648	0.000624598
ANGPTL4	1.82019	1.35112	2.4521	8.17652e-05
ANKRD18B	1.75379	1.26621	2.42913	0.000724653
ANKRD2	2.23397	1.51304	3.29841	5.27823e-05
ANKRD32	1.72827	1.27892	2.3355	0.000368941
ANLN	2.05499	1.5286	2.76266	1.83734e-06
ANO1	2.21163	1.4888	3.28538	8.46259e-05
ANP32A	1.81987	1.29752	2.5525	0.000522659
ANP32B	2.49658	1.71864	3.62664	1.56643e-06
ANTXR2	1.80331	1.27127	2.55801	0.000947883
ANXA10	2.05422	1.47611	2.85875	1.96029e-05
ANXA2	1.67235	1.2469	2.24297	0.000596536
AP003419.11	1.70764	1.27324	2.29024	0.000353113
AP1S3	3.21495	2.17105	4.76077	5.5414e-09
AP3S1	2.08744	1.49179	2.92092	1.75982e-05
APOBEC1	1.65791	1.23301	2.22923	0.000818643
APOL1	2.12799	1.56393	2.89549	1.54018e-06
APOL2	1.76366	1.29988	2.39289	0.000267664
ARF3	1.69073	1.25659	2.27485	0.000523429
ARHGAP10	1.98346	1.36941	2.87285	0.000290962
ARHGAP11A	1.96182	1.41079	2.72807	6.18375e-05
ARHGEF4	1.81137	1.3445	2.44037	9.3641e-05
ARL14	2.22808	1.63035	3.04496	4.97781e-07
ARL2BP	2.35637	1.603	3.46382	1.29669e-05
ARL4D	2.11982	1.50226	2.99126	1.90067e-05
ARNTL2	2.06456	1.51383	2.81566	4.66807e-06
ARPC5	1.7131	1.27594	2.30004	0.0003422
ASAP1	2.47677	1.65914	3.69734	9.13392e-06
ASAP2	1.93972	1.39861	2.69019	7.17664e-05
ASF1B	2.22154	1.40693	3.5078	0.000615077
ASPH	1.90052	1.41382	2.55478	2.09794e-05
ASPM	2.12037	1.51456	2.96848	1.19684e-05
ATL3	1.69257	1.25278	2.28675	0.000607993
ATP8B3	2.05017	1.52389	2.75819	2.10354e-06
AURKA	1.9599	1.36419	2.81576	0.000272797
AURKB	1.97896	1.39137	2.81468	0.000146118
AVEN	2.03275	1.46235	2.82564	2.42499e-05
AVPI1	2.18752	1.53263	3.12224	1.61661e-05
B3GALNT1	2.16692	1.45195	3.23397	0.000153509
B3GNT3	1.94127	1.42852	2.63805	2.24431e-05
B3GNT5	1.70419	1.26768	2.29101	0.000413987
B4GALT1	1.89308	1.38706	2.5837	5.77576e-05
B4GALT4	1.72818	1.27256	2.34694	0.000459098
B4GALT6	1.82093	1.31828	2.51522	0.000276185
BACH1	1.64847	1.22637	2.21586	0.000925903
BAIAP2L2	2.06931	1.4073	3.04274	0.000218253
BAK1	2.16118	1.51944	3.07396	1.80899e-05
BANF1	1.79865	1.3022	2.48435	0.000367499
BCAN	2.01857	1.46974	2.77236	1.43417e-05
BCAR1	1.68627	1.25674	2.26261	0.000495086
BCAR3	2.05134	1.49012	2.82392	1.05443e-05
BCL2L1	2.14307	1.45485	3.15685	0.000114787
BCL2L10	1.95825	1.38129	2.77622	0.000160755
BCL2L12	1.87106	1.34622	2.60051	0.000191466
BEST3	2.1606	1.59747	2.92223	5.72239e-07
BID	1.69011	1.23949	2.30454	0.000909802
BIRC2	1.87579	1.38293	2.5443	5.24358e-05
BIRC3	2.43571	1.59857	3.71126	3.42494e-05
BIRC5	1.8334	1.33962	2.50917	0.000152902
BLOC1S4	1.73364	1.27091	2.36484	0.000514088
BNC1	1.89908	1.35883	2.65411	0.000173122
BRIP1	2.4478	1.43771	4.16755	0.000976761
BSG	1.92835	1.38432	2.6862	0.00010319
BSX	1.92597	1.34299	2.76202	0.000366485
BUB1	1.93291	1.38038	2.7066	0.000124734
BUB1B	1.9878	1.44373	2.73691	2.54651e-05
BUB3	1.86229	1.37146	2.52877	6.78584e-05
BZW1	1.85286	1.37193	2.50238	5.76118e-05
BZW2	1.72364	1.25588	2.36562	0.000750542
C10orf90	1.84977	1.29216	2.64801	0.000778516
C10orf99	2.10905	1.52585	2.91516	6.22634e-06
C11orf44	1.67863	1.24938	2.25537	0.000587039
C11orf86	1.76692	1.31692	2.37069	0.000147302
C14orf166	1.71016	1.25797	2.3249	0.000615488
C15orf41	2.24369	1.50393	3.34732	7.51641e-05
C16orf59	2.3404	1.46828	3.73053	0.000350703
C16orf74	2.38193	1.69644	3.34442	5.378e-07
C17orf53	3.22697	1.83032	5.68937	5.13676e-05
C18orf54	2.06487	1.45873	2.9229	4.32386e-05
C19orf33	1.93802	1.44405	2.60095	1.044e-05
C19orf48	1.77394	1.30061	2.41952	0.000294884
C1QTNF6	2.28571	1.69907	3.07488	4.68456e-08
C20orf141	2.38664	1.63284	3.48844	7.06206e-06
C3orf33	2.04756	1.4443	2.90278	5.71252e-05
C4orf27	1.70949	1.25755	2.32385	0.000619589
C6orf195	2.48802	1.72555	3.58739	1.05057e-06
C7orf49	1.77242	1.28003	2.4542	0.000567343
C8orf76	1.72345	1.25954	2.35822	0.000668436
C9orf92	2.03744	1.38933	2.98788	0.000269237
CACYBP	1.80736	1.34617	2.42657	8.23061e-05
CALB2	2.41428	1.63049	3.57484	1.07722e-05
CALM3	2.25051	1.58508	3.19529	5.74294e-06
CAMK2N2	1.83367	1.33637	2.51603	0.000172404
CAMSAP2	2.541	1.46771	4.39917	0.000867941
CANT1	1.75884	1.28872	2.40046	0.000373003
CAPNS1	1.97438	1.39725	2.78989	0.000115155
CAPZA1	1.87829	1.33871	2.63534	0.00026405
CASC5	1.85202	1.37744	2.49011	4.50451e-05
CASP14	2.04554	1.45268	2.88035	4.16112e-05
CASP9	1.95909	1.38073	2.77971	0.000165063
CBX5	2.05596	1.46139	2.89244	3.49932e-05
CCDC85B	2.0822	1.39803	3.10119	0.000307991
CCDC86	1.69863	1.25978	2.29035	0.000512015
CCDC90B	1.79818	1.33326	2.42521	0.00012081
CCM2	1.74145	1.29651	2.3391	0.000228758
CCNA2	1.90619	1.41138	2.57448	2.58723e-05
CCNB1	1.9347	1.403	2.6679	5.69112e-05
CCNB2	1.80305	1.3118	2.47828	0.000280923
CCNE1	1.88916	1.338	2.66736	0.000301107
CCT2	1.90776	1.3876	2.6229	6.98671e-05
CCT3	2.27932	1.4578	3.56379	0.000302811
CCT4	1.91934	1.36678	2.69529	0.000167447
CCT6A	2.18638	1.55407	3.07597	7.08113e-06
CD109	2.05973	1.519	2.79294	3.30859e-06
CD3EAP	1.85222	1.35481	2.53226	0.000111954
CDC20	2.48452	1.61383	3.82498	3.56434e-05
CDC25C	1.93064	1.40209	2.65843	5.56117e-05
CDC42EP2	2.41947	1.72013	3.40315	3.85215e-07
CDC6	1.66322	1.23867	2.23327	0.000715846
CDCA2	1.79766	1.28744	2.51009	0.000574569
CDCA3	2.20989	1.57515	3.10041	4.43305e-06
CDCA4	1.87045	1.33033	2.62986	0.000316124
CDCA5	2.28323	1.62732	3.20351	1.76983e-06
CDCA8	2.00783	1.37944	2.92247	0.000273136
CDCP1	1.94865	1.41987	2.67435	3.62182e-05
CDH17	1.90377	1.32391	2.73762	0.000512938
CDHR2	1.91661	1.37026	2.6808	0.00014477
CDK1	1.93658	1.43825	2.60757	1.33481e-05
CDK5R1	2.58883	1.75175	3.8259	1.81384e-06
CDK6	2.10815	1.42053	3.1286	0.000213289
CDKN2A	1.8247	1.33304	2.49769	0.000173642
CDKN2AIPNL	2.01472	1.34238	3.0238	0.000721456
CDKN3	2.36378	1.54581	3.61457	7.18919e-05
CDT1	3.35049	1.86398	6.02247	5.31456e-05
CEBPG	2.05329	1.41391	2.9818	0.000157124
CENPA	1.96607	1.4145	2.73272	5.71728e-05
CENPE	1.85006	1.37621	2.48706	4.59588e-05
CENPH	1.91902	1.42904	2.57701	1.46834e-05
CENPK	1.86763	1.37629	2.53436	6.05667e-05
CENPM	2.26377	1.47039	3.48521	0.000206345
CENPN	1.78299	1.28214	2.4795	0.000587971
CENPU	1.87652	1.34049	2.62691	0.000245097
CENPW	1.83075	1.30073	2.57673	0.000525009
CEP55	1.97723	1.43263	2.72884	3.36838e-05
CFL1	1.67078	1.24497	2.24223	0.000626658
CGB8	1.77407	1.27366	2.47109	0.000697337
CHAF1B	1.7595	1.30805	2.36676	0.000187607
CHCHD2	1.68644	1.24644	2.28176	0.000703846
CHCHD3	1.76984	1.27022	2.46598	0.000742746
CHEK1	2.89457	1.70435	4.91597	8.38889e-05
CHPF	1.71373	1.26277	2.32574	0.00054532
CHRAC1	1.65129	1.2308	2.21545	0.000823323
CHRNA5	4.00022	1.96667	8.13646	0.000129712
CIDEC	1.81987	1.35588	2.44264	6.67935e-05
CISD2	1.95035	1.37829	2.75984	0.000162385
CKAP2L	2.02067	1.43197	2.85138	6.24219e-05
CKAP4	1.74577	1.28571	2.37045	0.000356615
CKS1B	1.75659	1.28647	2.3985	0.000392485
CLCN1	2.23341	1.57011	3.17692	7.84986e-06
CLMP	2.25054	1.55837	3.25015	1.51965e-05
CLTB	1.81427	1.30761	2.51723	0.000363615
CMAS	1.72447	1.28591	2.3126	0.000273132
CMIP	2.29818	1.62303	3.25417	2.74632e-06
CNIH1	1.88635	1.40333	2.53562	2.60872e-05
CNNM1	1.71079	1.25217	2.33739	0.000745425
CNTNAP2	1.7522	1.25953	2.43757	0.000868977
COA6	1.72757	1.27203	2.34625	0.000464234
COL11A1	1.86797	1.31386	2.65578	0.000500732
COL22A1	1.93277	1.41505	2.6399	3.43789e-05
COL7A1	1.68593	1.23846	2.29507	0.00090353
COLGALT1	1.78664	1.33039	2.39936	0.000114564
COMMD3.BMI1	2.04674	1.35563	3.09016	0.000655581
COPZ1	1.86851	1.32017	2.6446	0.000420133
COX6B2	1.77403	1.29919	2.42243	0.000310047
CPLX2	1.90052	1.32218	2.73181	0.000523207
CPS1	2.33318	1.60249	3.39703	9.8603e-06
CPXM1	2.20491	1.4565	3.33787	0.000185919
CREG2	2.43913	1.76406	3.37252	6.9127e-08
CRISP3	2.90533	1.90839	4.42309	6.56871e-07
CSGALNACT1	2.51443	1.75525	3.60197	4.96113e-07
CSNK1E	2.44527	1.67832	3.56269	3.21696e-06
CSNK2B.LY6G5B.562	1.9241	1.40884	2.62782	3.8669e-05
CT83	1.69571	1.25212	2.29646	0.000642297
CTBP2	1.6951	1.26356	2.27401	0.000430646
CTCFL	1.87601	1.29898	2.70937	0.000794322
CTDNEP1	1.89986	1.35136	2.67099	0.000222174
CTSL	2.11081	1.46879	3.03346	5.39549e-05
CTSV	1.75466	1.30062	2.36718	0.00023281
CUL4B	1.92102	1.3252	2.78474	0.000568416
CYCS	1.75504	1.30811	2.35466	0.000176075
CYP24A1	2.0111	1.41289	2.8626	0.000104966
DAK	1.6665	1.23886	2.24176	0.000736285
DARS	1.87369	1.33268	2.63432	0.000303791
DCBLD2	1.80797	1.34	2.43936	0.00010661
DDIAS	1.78739	1.28172	2.49257	0.000619857
DDIT4	1.96878	1.43335	2.70421	2.8755e-05
DDX23	1.75328	1.29495	2.37383	0.000281407
DDX54	1.97887	1.38063	2.83632	0.000202355
DDX56	2.17856	1.60744	2.95259	5.1698e-07
DEFB1	1.74649	1.29912	2.34792	0.000221444
DEPDC1	1.76595	1.28076	2.43493	0.000520866
DEPDC1B	2.00127	1.46415	2.73544	1.35379e-05
DERA	1.82792	1.35528	2.46538	7.76321e-05
DHFR	1.76421	1.27851	2.43442	0.000549414
DIAPH3	1.71232	1.26601	2.31597	0.000481448
DKK1	2.56106	1.90334	3.44605	5.29738e-10
DLGAP5	2.03411	1.45719	2.83943	3.01404e-05
DLX2	2.10143	1.49467	2.95452	1.93808e-05
DMWD	1.72187	1.26718	2.33971	0.000513462
DNAJB4	2.14821	1.47807	3.12219	6.11853e-05
DNAJC22	1.88793	1.34014	2.65963	0.000278699
DNAJC9	1.8346	1.36244	2.4704	6.41069e-05
DNER	2.08773	1.52565	2.8569	4.2335e-06
DNTTIP2	2.10167	1.4368	3.07421	0.000129339
DPY19L1	1.68739	1.25384	2.27086	0.000554541
DRP2	1.73432	1.28431	2.34201	0.00032739
DSC1	2.44928	1.6165	3.7111	2.38688e-05
DSC2	1.82281	1.35863	2.44557	6.23251e-05
DSCC1	2.35242	1.59478	3.47	1.60804e-05
DSG2	2.16594	1.58002	2.96914	1.56766e-06
DSG3	2.01058	1.41548	2.85586	9.60053e-05
DSG4	1.67642	1.24178	2.26319	0.000740361
DTL	1.96477	1.44187	2.67729	1.88702e-05
DTYMK	2.42822	1.59092	3.70619	3.92023e-05
DUSP5	1.91058	1.4049	2.59828	3.67123e-05
DUT	1.75208	1.29449	2.37142	0.000281977
E2F1	2.04288	1.37918	3.02598	0.000365544
E2F2	1.78125	1.26566	2.50687	0.000928926
E2F7	2.09694	1.51098	2.91012	9.48692e-06
E2F8	1.81228	1.29517	2.53584	0.000522538
ECT2	2.12941	1.52595	2.9715	8.75981e-06
EFNA2	1.65304	1.2289	2.22357	0.000892209
EFNA5	1.75984	1.30176	2.37911	0.000238549
EFNB2	2.48823	1.69543	3.65176	3.20604e-06
EGLN1	2.01038	1.43515	2.81616	4.89137e-05
EGLN3	1.6804	1.23543	2.28565	0.000942999
EHBP1	1.93573	1.43342	2.61405	1.63931e-05
EHHADH	2.32572	1.58087	3.42152	1.82695e-05
EIF2S1	1.95217	1.34183	2.84014	0.000470345
EIF3B	1.80115	1.33117	2.43706	0.0001366
EIF3H	2.11101	1.3708	3.25093	0.000694745
EIF3J	2.31023	1.56411	3.41225	2.57829e-05
EIF3M	1.76197	1.29765	2.39244	0.00028399
EIF4G1	1.95386	1.43596	2.65856	2.02018e-05
EIF4H	1.82232	1.35582	2.44933	6.96181e-05
EIF5A	2.10216	1.56796	2.81835	6.80972e-07
EIF6	1.82738	1.32061	2.52861	0.000274595
ELOVL6	1.84054	1.32144	2.56356	0.000307775
EMC6	1.86253	1.37728	2.51875	5.37556e-05
EMR2	1.88168	1.32205	2.67822	0.000447913
ENO1	2.11955	1.46387	3.06891	6.95062e-05
ENOX1	1.80363	1.31101	2.48136	0.000290375
ENPP1	1.71592	1.2766	2.30643	0.000345877
EPGN	1.90463	1.34212	2.70289	0.000309062
EPS8	2.15011	1.45345	3.18069	0.000127281
EPS8L3	1.86663	1.34113	2.59803	0.000215627
ERCC1	1.87325	1.33168	2.63507	0.000311928
EREG	1.71468	1.27008	2.31493	0.000429718
ERH	1.81562	1.29494	2.54566	0.000542357
ERLIN1	1.81466	1.33362	2.46919	0.000149418
ERO1L	2.34797	1.73389	3.17954	3.43069e-08
ERRFI1	2.03106	1.36926	3.0127	0.000427972
ESCO2	1.70333	1.2604	2.30191	0.000527994
ESPL1	2.43198	1.66477	3.55276	4.31407e-06
ETHE1	1.69075	1.25411	2.27942	0.000570123
EXO1	1.81271	1.34884	2.43611	8.00627e-05
EXT1	1.94625	1.4436	2.62392	1.25101e-05
F2	1.88471	1.36287	2.60636	0.000127262
F2RL1	1.84732	1.37476	2.48231	4.67397e-05
FADD	1.95411	1.45659	2.62157	7.87266e-06
FAF2	1.81756	1.3354	2.4738	0.000145319
FAM111B	2.01968	1.50156	2.71657	3.35666e-06
FAM131C	2.05965	1.44411	2.93755	6.6438e-05
FAM132B	2.06831	1.36223	3.14036	0.000647761
FAM155A	2.03317	1.33676	3.09239	0.000911385
FAM207A	1.81884	1.33629	2.47565	0.000142981
FAM25A	1.97189	1.35693	2.86555	0.00037013
FAM64A	1.8764	1.34107	2.62541	0.000240262
FAM72A	1.82814	1.36255	2.45281	5.75238e-05
FAM72B	2.13847	1.56175	2.92816	2.13586e-06
FAM72C	1.84485	1.36708	2.48959	6.2103e-05
FAM72D	2.01631	1.49602	2.71754	4.12178e-06
FAM83A	3.41669	2.38179	4.90126	2.48749e-11
FAM83B	2.424	1.77458	3.31108	2.62521e-08
FAM83D	2.6951	1.70625	4.25704	2.13074e-05
FAM83G	1.70343	1.24499	2.33068	0.000869036
FAM98B	2.13929	1.51256	3.02569	1.71174e-05
FANCI	1.8803	1.33319	2.65194	0.000319295
FANCL	1.7135	1.25085	2.34727	0.000796939
FARSB	1.70736	1.25308	2.32634	0.00070065
FAT1	1.6632	1.22911	2.25058	0.00097786
FBXO17	2.12789	1.40867	3.2143	0.000333078
FBXO45	1.85873	1.35906	2.54212	0.000104282
FEN1	3.63743	1.70696	7.75116	0.000822244
FER	1.81047	1.27568	2.56944	0.000890442
FETUB	2.05164	1.52678	2.75693	1.87082e-06
FEZ2	1.67573	1.23739	2.26935	0.000847819
FGF5	1.87619	1.38432	2.54282	4.98307e-05
FHL3	1.91762	1.38201	2.6608	9.78061e-05
FIBCD1	1.87924	1.37366	2.57089	7.96245e-05
FIGN	1.6738	1.23929	2.26065	0.000782244
FJX1	2.08542	1.51792	2.86509	5.75445e-06
FKBP4	2.03176	1.50893	2.73576	3.00825e-06
FLNC	2.32388	1.69776	3.18092	1.40501e-07
FMNL1	2.34016	1.54072	3.5544	6.69471e-05
FOSL1	2.05992	1.53063	2.77224	1.84964e-06
FOSL2	1.77046	1.30087	2.40955	0.000280461
FOXD1	1.71883	1.27081	2.32481	0.000439218
FOXG1	1.83755	1.3022	2.59299	0.000534625
FOXM1	2.04305	1.46242	2.85423	2.81404e-05
FRMD6	1.72983	1.25249	2.38909	0.000879304
FRRS1	1.98947	1.43246	2.76307	4.05352e-05
FSCN1	2.1059	1.54523	2.87002	2.41576e-06
FSIP2	2.44596	1.63539	3.65828	1.33164e-05
FSTL3	2.22509	1.62932	3.0387	4.89925e-07
FTSJ3	2.0294	1.41422	2.9122	0.000122664
FUCA2	1.85332	1.38185	2.48565	3.79918e-05
FUT4	1.98138	1.38427	2.83605	0.000186139
FXR1	1.6962	1.26023	2.28301	0.000490679
FXYD5	1.9093	1.3079	2.78723	0.000806389
GABARAPL1	2.25997	1.52367	3.35208	5.04308e-05
GABRA2	2.21504	1.45731	3.36677	0.000196951
GAL	1.89879	1.33046	2.70989	0.000410399
GALNT14	1.7858	1.31717	2.42117	0.000188567
GALNT2	2.08754	1.53921	2.83121	2.20248e-06
GAP43	1.75572	1.28455	2.39971	0.000414521
GAPDH	2.28174	1.6667	3.12374	2.63688e-07
GAR1	1.71325	1.25591	2.33711	0.000678364
GARS	2.50049	1.49581	4.17999	0.000472401
GAS2L1	1.70089	1.25453	2.30605	0.000625995
GAST	1.98366	1.32411	2.97172	0.000896039
GBE1	2.08394	1.54208	2.81621	1.76062e-06
GCLC	2.12075	1.43125	3.1424	0.000178869
GFPT2	2.25727	1.51514	3.3629	6.25892e-05
GGACT	1.90283	1.36914	2.64455	0.00012776
GGH	1.69309	1.25215	2.28932	0.000624468
GINS2	2.63005	1.49381	4.63055	0.000806674
GJA10	2.66828	1.75297	4.06151	4.68092e-06
GJB2	2.17672	1.4997	3.15938	4.27699e-05
GJB3	3.13645	2.20355	4.46433	2.20478e-10
GJB5	1.84254	1.29717	2.61719	0.000642565
GLI2	2.36904	1.66487	3.37104	1.64855e-06
GMPS	2.01282	1.38122	2.93322	0.000271615
GNA12	1.92679	1.33558	2.77971	0.000452408
GNAI3	1.75192	1.30218	2.35698	0.000211918
GNPNAT1	2.02402	1.4188	2.88742	0.00010034
GOLM1	1.90153	1.32386	2.73129	0.000504315
GOLT1B	1.77554	1.31143	2.40389	0.000204155
GOT1	1.70902	1.24892	2.33862	0.000811104
GPI	1.90927	1.32356	2.75417	0.000541213
GPR1	1.75802	1.30606	2.36638	0.00019844
GPR115	1.84009	1.34742	2.5129	0.000125341
GPR153	1.97391	1.43293	2.71914	3.16649e-05
GPR27	1.97528	1.31829	2.9597	0.000969107
GPR37	1.79442	1.32979	2.42141	0.000131228
GPRIN1	1.80343	1.31687	2.46976	0.000237156
GPX8	2.18194	1.57573	3.02137	2.62691e-06
GRAMD1B	2.33722	1.61169	3.38937	7.57711e-06
GRB10	2.03216	1.455	2.83827	3.18342e-05
GREB1L	1.93397	1.41126	2.65027	4.08199e-05
GRPEL1	1.71156	1.27414	2.29913	0.000358452
GSG2	1.71623	1.26965	2.31989	0.000443836
GSK3A	1.77956	1.30089	2.43435	0.000311576
GTF2A2	1.96656	1.38175	2.7989	0.000172908
GTF2E2	1.95881	1.38629	2.76776	0.00013797
GTSE1	2.02461	1.49119	2.74885	6.15684e-06
H2AFX	1.9521	1.44408	2.63883	1.36533e-05
H2AFY2	2.27472	1.50704	3.43344	9.13434e-05
H2AFZ	1.74279	1.29915	2.33792	0.000210541
HCN2	1.65084	1.22765	2.2199	0.000909093
HDGF	1.64315	1.2242	2.20548	0.000942862
HDGFRP3	2.6526	1.86855	3.76563	4.84112e-08
HELLS	1.72736	1.2779	2.33491	0.000378453
HHIPL2	1.68337	1.24578	2.27468	0.000697021
HIATL1	2.0259	1.33095	3.08373	0.000988792
HIPK4	1.81891	1.28254	2.57958	0.00079109
HIST1H2BK	1.8097	1.31149	2.49717	0.000305596
HIST1H2BO	1.7504	1.28527	2.38385	0.000381603
HIST1H4I	1.76338	1.27373	2.44126	0.000631219
HJURP	2.23036	1.57661	3.15518	5.83171e-06
HMGA1	1.83633	1.36892	2.46334	5.00873e-05
HMGA2	1.97371	1.38189	2.81901	0.000185211
HMMR	2.06331	1.51386	2.81217	4.54753e-06
HNRNPA2B1	1.87288	1.3731	2.55457	7.43315e-05
HNRNPC	1.78569	1.32992	2.39767	0.000115131
HOXA13	1.72858	1.2847	2.32581	0.000300924
HOXA7	2.0625	1.38152	3.07916	0.000399185
HOXA9	1.99249	1.35606	2.92761	0.000445892
HOXB7	1.70737	1.2437	2.3439	0.000936459
HOXB9	1.75105	1.27611	2.40274	0.000519808
HOXD8	2.16667	1.48175	3.16818	6.6548e-05
HSPA4	1.69866	1.26607	2.27907	0.000410691
HSPD1	1.71849	1.27639	2.3137	0.000359412
HTATIP2	1.713	1.25217	2.34341	0.000761268
HTR1D	1.75887	1.27919	2.41844	0.000510053
HTR3A	2.26071	1.60039	3.19348	3.69019e-06
HUS1	2.09839	1.39593	3.15434	0.000365401
IER5	1.90188	1.34532	2.68869	0.000273419
IER5L	2.05685	1.47589	2.86649	2.05735e-05
IFNE	1.93127	1.4017	2.6609	5.6954e-05
IGF2BP1	2.1564	1.56593	2.96952	2.51124e-06
IGF2BP2	1.95714	1.40098	2.73408	8.26147e-05
IGF2BP3	2.10633	1.44174	3.07728	0.000117429
IGFBP1	2.30563	1.57604	3.37296	1.68036e-05
IGLON5	1.7186	1.2647	2.33539	0.000538471
IGSF8	1.75341	1.26614	2.42822	0.000723757
IL1A	2.01789	1.4041	2.89998	0.000148091
IL1R2	1.81716	1.35117	2.44385	7.78842e-05
IL22RA1	1.77878	1.309	2.41716	0.000232422
INO80B.WBP1	2.11081	1.51098	2.94877	1.18783e-05
INSL3	1.69361	1.25891	2.27841	0.000498916
INSL4	2.36161	1.62302	3.43632	7.09717e-06
INTS1	1.86448	1.33239	2.60906	0.000279179
IQGAP3	2.09737	1.37215	3.20587	0.000622959
ITGA5	2.05028	1.38425	3.03678	0.000340525
ITGA6	2.43275	1.66658	3.55113	4.09157e-06
ITGB1	2.68815	1.82042	3.9695	6.61706e-07
ITGB4	1.77551	1.32129	2.38588	0.000140078
ITPRIP	2.38438	1.59319	3.56847	2.40055e-05
JAG1	2.2059	1.42809	3.40736	0.000362142
JAGN1	2.46575	1.72733	3.51982	6.69973e-07
KCMF1	1.91724	1.31643	2.79227	0.000690868
KCNF1	2.17029	1.61401	2.91828	2.92241e-07
KCNG1	1.80463	1.33055	2.44763	0.000146654
KCNJ14	1.94011	1.40626	2.67662	5.42801e-05
KCNJ18	1.78403	1.31988	2.41142	0.000166469
KCNJ4	1.74261	1.28529	2.36266	0.000348922
KCNV1	2.17269	1.47031	3.21061	9.83004e-05
KCP	1.73024	1.27673	2.34486	0.000407428
KCTD3	2.15334	1.47949	3.13409	6.18986e-05
KDELR2	1.71452	1.27213	2.31076	0.000399066
KIAA0101	1.80181	1.32897	2.44289	0.000149907
KIAA1467	2.046	1.34696	3.10782	0.000789488
KIAA1524	1.90476	1.35977	2.66816	0.000178896
KIF11	2.02295	1.47311	2.77802	1.33864e-05
KIF14	2.29726	1.57997	3.34021	1.33075e-05
KIF18A	1.93902	1.42748	2.63388	2.25963e-05
KIF18B	2.11522	1.45246	3.08041	9.3783e-05
KIF20A	1.96405	1.44003	2.67877	2.01711e-05
KIF20B	1.95167	1.32729	2.86977	0.000675479
KIF23	2.01878	1.40829	2.89392	0.000131629
KIF2C	2.29426	1.53811	3.42213	4.69322e-05
KIF4A	2.02123	1.43258	2.85176	6.15672e-05
KIFC1	2.03043	1.43549	2.87193	6.24356e-05
KIRREL3	1.93527	1.36052	2.75282	0.000240358
KNG1	1.93912	1.35254	2.7801	0.000314681
KNSTRN	1.76747	1.31735	2.3714	0.000145969
KPNA2	1.78067	1.32429	2.39434	0.000133963
KREMEN2	1.88595	1.4052	2.53116	2.37984e-05
KRT14	1.95216	1.37287	2.7759	0.000195835
KRT16	2.05566	1.47741	2.86022	1.90386e-05
KRT18	2.42769	1.77216	3.32569	3.32873e-08
KRT6A	2.32157	1.72568	3.12321	2.61733e-08
KRT6B	2.13975	1.54508	2.96328	4.67505e-06
KRT6C	2.2003	1.6213	2.98607	4.15828e-07
KRT7	2.24923	1.6164	3.12983	1.51958e-06
KRT76	2.01982	1.38731	2.94071	0.000244435
KRT8	2.54846	1.72649	3.76177	2.49435e-06
KRT80	2.00608	1.46746	2.7424	1.27546e-05
KRT81	2.39146	1.63035	3.50791	8.17399e-06
KRT9	2.84922	1.94528	4.1732	7.5633e-08
KYNU	2.83578	1.92636	4.17455	1.27025e-07
L1CAM	2.05382	1.3932	3.02767	0.000278355
LAD1	2.16034	1.44779	3.22358	0.000161894
LAMA3	1.71815	1.27376	2.31759	0.000393192
LAMB1	1.94114	1.41031	2.67177	4.71588e-05
LAMB3	1.8038	1.33227	2.44222	0.000135857
LAMC2	2.2318	1.61547	3.08326	1.12332e-06
LANCL2	2.35979	1.58078	3.52269	2.66816e-05
LCE3D	2.03174	1.34379	3.07189	0.000776831
LCE3E	2.33652	1.58144	3.45214	2.03149e-05
LDHA	2.26025	1.66098	3.07572	2.12338e-07
LDHB	1.92957	1.34993	2.75808	0.000310714
LDLRAD3	2.55245	1.82925	3.56156	3.53039e-08
LETM2	1.8405	1.28021	2.646	0.000988922
LHFPL5	1.75424	1.30769	2.35328	0.000177025
LHX2	1.75621	1.28455	2.40105	0.000416745
LINGO2	2.40476	1.73421	3.33459	1.43351e-07
LIPK	1.88369	1.39659	2.54068	3.3518e-05
LMNB2	1.93921	1.44458	2.60319	1.04212e-05
LOXL2	1.86382	1.38809	2.5026	3.4592e-05
LPGAT1	1.78375	1.27484	2.4958	0.0007332
LRFN3	2.34627	1.55275	3.54533	5.13973e-05
LRFN4	1.78247	1.32649	2.3952	0.000125999
LRRC37A3	1.68364	1.24742	2.27241	0.000662001
LRRC42	1.75037	1.27373	2.40537	0.000556956
LRRC58	2.00412	1.45366	2.76302	2.20342e-05
LRRC66	1.85074	1.31122	2.61225	0.000463565
LRTM1	1.90896	1.33125	2.73738	0.000438429
LY6K	1.66053	1.23724	2.22863	0.000730213
LYAR	1.98425	1.44852	2.7181	1.97432e-05
LYPD3	2.04088	1.52137	2.73778	1.94063e-06
MAD2L1	1.88627	1.3731	2.59123	8.9632e-05
MAFK	1.91244	1.33802	2.73347	0.000374012
MAP2K1	1.81598	1.27578	2.58491	0.000926162
MAP4K4	2.03572	1.40505	2.94948	0.000171557
MAPK1IP1L	1.82567	1.30527	2.55355	0.000437919
MAPK4	2.19542	1.48074	3.25504	9.09655e-05
MAPK6	2.20373	1.59483	3.04509	1.67632e-06
MARK2	1.67776	1.24428	2.26226	0.000691159
MARVELD1	2.76327	1.91003	3.99766	6.87339e-08
MB21D2	1.96703	1.3529	2.85995	0.000395985
MBD2	2.28306	1.59275	3.27257	6.99951e-06
MCM10	2.09271	1.43917	3.04303	0.000110693
MCM4	1.89268	1.33772	2.67785	0.000314174
MCM5	1.94953	1.44812	2.62454	1.07834e-05
MCM6	2.02804	1.34518	3.05754	0.00073653
MDFI	1.96811	1.45068	2.67009	1.3592e-05
MEGF8	2.00079	1.35255	2.95971	0.000517303
MELK	2.16472	1.46745	3.19329	9.87895e-05
MESDC1	2.1516	1.47322	3.14236	7.34239e-05
MESDC2	2.35498	1.68406	3.29318	5.54492e-07
METTL5	1.68577	1.25474	2.26485	0.000527882
MFI2	2.99713	2.03	4.42502	3.35728e-08
MFSD12	1.74266	1.26589	2.39899	0.000659913
MFSD2B	1.69089	1.25176	2.28407	0.000618013
MGAT5B	2.55516	1.83419	3.55952	2.91747e-08
MID1	1.83655	1.28691	2.62093	0.000807828
MIEF1	1.84464	1.31419	2.58921	0.000401169
MIF	2.54603	1.61384	4.01668	5.88227e-05
MISP	1.90719	1.36861	2.65772	0.000137073
MKI67	1.76208	1.30407	2.38097	0.000225467
MLKL	1.80463	1.28821	2.52808	0.000598167
MMADHC	1.7227	1.25101	2.37222	0.000862438
MMP14	1.75147	1.26957	2.41629	0.000640751
MMS22L	2.1066	1.3708	3.23737	0.00067733
MOCOS	1.95594	1.36919	2.79413	0.000227162
MRFAP1	1.65798	1.23415	2.22737	0.000788789
MRGPRX3	1.79154	1.27207	2.52316	0.000845936
MRPL13	2.13124	1.49481	3.03862	2.89854e-05
MRPL17	1.71709	1.24541	2.36741	0.000969421
MRPL51	2.38354	1.49563	3.79858	0.000259296
MRPS12	1.76531	1.31532	2.36925	0.000153335
MRPS24	2.03954	1.41983	2.92973	0.000114851
MSANTD3	2.06529	1.44698	2.9478	6.45951e-05
MSANTD3.TMEFF1	2.4716	1.66807	3.6622	6.46848e-06
MSX2	1.71634	1.26136	2.33542	0.000587083
MTBP	2.00714	1.38511	2.90852	0.000232023
MTFR2	1.95558	1.41744	2.69803	4.41795e-05
MTHFD1	2.15675	1.5068	3.08703	2.66035e-05
MTHFD1L	1.65377	1.23028	2.22304	0.000858905
MTHFS	1.84127	1.29694	2.61404	0.000639784
MTL5	1.82015	1.35097	2.45227	8.22032e-05
MTMR2	1.72463	1.25714	2.36597	0.00072871
MYBL2	2.26787	1.51287	3.39966	7.35994e-05
MYL12A	1.66193	1.23235	2.24125	0.000870894
MYO19	1.88296	1.37789	2.57317	7.13456e-05
MYO1E	2.71796	1.97436	3.74164	8.72981e-10
MZT1	1.72849	1.28358	2.32762	0.00031314
NBN	1.99462	1.48482	2.67944	4.54199e-06
NCAPG	1.88518	1.37947	2.57629	6.92861e-05
NCAPG2	2.04251	1.40361	2.97223	0.000190441
NCAPH	2.06319	1.45371	2.92821	5.03179e-05
NCBP1	1.92777	1.35384	2.74501	0.000272648
NCEH1	2.08547	1.47053	2.95754	3.73413e-05
NDC1	1.8198	1.35053	2.45213	8.32498e-05
NDC80	2.08123	1.41063	3.07062	0.000221003
NEDD4	1.74127	1.26986	2.38769	0.000575007
NEFL	2.25514	1.51288	3.36155	6.53201e-05
NEIL3	2.10908	1.49242	2.98052	2.34653e-05
NEK2	1.86326	1.37113	2.53203	6.97623e-05
NFKB2	2.07586	1.43218	3.00883	0.000114932
NGEF	2.10879	1.50957	2.94588	1.21715e-05
NIPAL1	1.77673	1.31525	2.40014	0.000179863
NKAIN1	1.85597	1.31199	2.62548	0.000475153
NKX3.1	1.72956	1.25409	2.38531	0.000836558
NLRX1	1.68967	1.25883	2.26795	0.000478178
NMI	1.73377	1.254	2.3971	0.000870525
NOL11	1.6538	1.23086	2.22207	0.00084289
NOP2	1.69666	1.25017	2.3026	0.000691385
NPAS1	1.89809	1.3653	2.63882	0.000137734
NPAS2	2.29735	1.45249	3.63363	0.000376958
NPB	1.71908	1.27445	2.31883	0.000387878
NPBWR1	1.96239	1.37481	2.80109	0.000204621
NR1H4	1.96623	1.38074	2.79997	0.000177706
NR2F2	2.1408	1.44516	3.17128	0.000146733
NR4A2	1.95725	1.32062	2.90078	0.000821696
NRARP	2.08377	1.36775	3.17462	0.000631158
NRG4	1.89715	1.30553	2.75686	0.000784765
NT5C3A	1.87505	1.29717	2.71037	0.000825832
NTS	2.21992	1.4768	3.33697	0.000125704
NTSR1	2.37728	1.61834	3.49213	1.01707e-05
NUDCD1	2.01988	1.43628	2.84062	5.32106e-05
NUDCD3	1.93456	1.3485	2.77532	0.000338629
NUDT1	1.80228	1.34331	2.41806	8.56137e-05
NUF2	1.91364	1.37694	2.65954	0.00011125
NUP37	1.84976	1.331	2.57069	0.000249558
NUP50	2.60926	1.75401	3.88154	2.21322e-06
NUP62CL	1.89609	1.41238	2.54547	2.06571e-05
NUSAP1	1.81584	1.34269	2.45574	0.000107442
NXNL2	1.81937	1.34267	2.46531	0.000113028
NXPE2	2.09626	1.45671	3.01658	6.72821e-05
NXPH1	1.77039	1.29742	2.41578	0.000316002
OAS1	2.00617	1.43238	2.80982	5.11104e-05
OAS3	2.47962	1.6629	3.69747	8.40007e-06
OIP5	1.9176	1.40455	2.61807	4.15968e-05
OPA3	2.17356	1.47831	3.19579	7.89621e-05
OPN3	2.09687	1.4696	2.99187	4.44944e-05
OR1F1	2.008	1.38152	2.91858	0.000258371
OR51E1	2.84538	1.64489	4.92201	0.000184122
OR7A5	1.83845	1.30574	2.58849	0.000486387
ORC6	1.76364	1.2619	2.46488	0.000894018
OSGIN2	1.99215	1.44576	2.74503	2.51167e-05
OSTC	2.3621	1.48329	3.76159	0.000293757
OVOL1	1.85568	1.31198	2.62469	0.000474141
OXTR	1.93021	1.34676	2.76641	0.000342164
PA2G4	2.23867	1.53263	3.26997	3.06373e-05
PAFAH1B2	1.84563	1.33851	2.5449	0.000185006
PAICS	1.8821	1.3424	2.63877	0.000244629
PAK2	2.06874	1.38631	3.08712	0.000371855
PAK4	1.67188	1.23439	2.26443	0.00089891
PANX1	1.74801	1.29407	2.36117	0.000272266
PAPL	2.0034	1.39335	2.88055	0.000176616
PAQR9	2.31759	1.67788	3.20121	3.39014e-07
PARPBP	1.83188	1.31413	2.55361	0.000354435
PBK	1.94436	1.41523	2.67132	4.08006e-05
PCDH7	2.07961	1.5051	2.87341	9.06129e-06
PCSK9	1.89259	1.30588	2.74291	0.000752862
PDE10A	1.75021	1.27432	2.40381	0.000545656
PDGFB	1.68479	1.23509	2.29823	0.00099204
PDLIM7	2.12666	1.50442	3.00626	1.93291e-05
PDSS1	1.85587	1.31254	2.62411	0.000467342
PERP	2.33409	1.66708	3.26798	7.96087e-07
PFDN1	1.67827	1.25148	2.25059	0.000543464
PFKP	1.86353	1.38791	2.50213	3.46911e-05
PGAM1	2.38618	1.66973	3.41006	1.80378e-06
PGAM4	1.83205	1.3278	2.52779	0.000227618
PGM2	2.03862	1.47105	2.82519	1.88259e-05
PHF5A	1.74326	1.29137	2.35327	0.000283149
PHLDB2	2.04185	1.34382	3.10245	0.000824274
PIEZO1	1.86784	1.29723	2.68946	0.000782174
PITPNB	1.82189	1.31349	2.52708	0.000326303
PITX3	3.17197	2.23822	4.49526	8.64703e-11
PKIB	1.74167	1.28091	2.36819	0.000401546
PKM	3.34156	2.35107	4.74935	1.74653e-11
PKMYT1	2.24501	1.5672	3.21598	1.03377e-05
PKP2	2.16041	1.60172	2.91396	4.51927e-07
PKP3	2.16638	1.45299	3.23004	0.000148675
PLAUR	1.88277	1.37593	2.57632	7.67407e-05
PLCD3	2.41987	1.78394	3.2825	1.3399e-08
PLCD4	1.6747	1.24627	2.25041	0.000625593
PLEC	2.40322	1.66993	3.45849	2.34837e-06
PLEK2	2.59437	1.75396	3.83747	1.81395e-06
PLEKHH1	2.02177	1.33034	3.07256	0.000978624
PLIN3	2.17635	1.61256	2.93725	3.70575e-07
PLK1	2.23327	1.58605	3.14461	4.19255e-06
PLK4	1.84154	1.33875	2.53317	0.000174637
PLOD1	1.76238	1.28627	2.41472	0.000420616
PLOD2	1.75965	1.29998	2.38187	0.0002539
PLP2	2.11955	1.42184	3.15964	0.000226257
PLS1	2.0953	1.46823	2.9902	4.57119e-05
PLSCR1	2.01319	1.42736	2.83945	6.66507e-05
PMEPA1	1.71153	1.27356	2.3001	0.000365925
POC1A	1.74723	1.29947	2.34926	0.000220658
POLD2	1.76534	1.29843	2.40015	0.000287597
POLE2	2.00069	1.42553	2.80791	6.06959e-05
POLQ	1.89683	1.33204	2.7011	0.000385589
POLR3G	1.80797	1.34367	2.4327	9.2006e-05
POPDC3	1.85524	1.36293	2.52538	8.56748e-05
POTEF	1.94448	1.34673	2.80753	0.000387642
PPFIBP1	1.93259	1.38366	2.6993	0.00011119
PPIA	1.8119	1.34248	2.44544	0.000102289
PPIAL4B	1.92168	1.41156	2.61616	3.32695e-05
PPM1G	1.78439	1.31267	2.42562	0.000218302
PPP1R13L	1.7471	1.29587	2.35547	0.000252051
PPP1R1C	2.13984	1.41913	3.22656	0.00028286
PPP1R3G	2.21888	1.62698	3.02611	4.79061e-07
PPP2R2C	2.10754	1.41407	3.14109	0.000250536
PPT2	1.73125	1.28607	2.33053	0.000295893
PPTC7	2.00291	1.37066	2.92679	0.000331734
PRC1	2.06782	1.52451	2.80476	2.99313e-06
PRELID1	1.81937	1.2785	2.58904	0.000884609
PRR11	1.8383	1.36592	2.47406	5.87821e-05
PRR13	2.0241	1.4065	2.91289	0.000146737
PRR15	1.76578	1.30751	2.38468	0.000208151
PRRG1	1.96122	1.36799	2.81171	0.000247501
PRSS3	1.83814	1.30327	2.59252	0.000521112
PSG3	2.0918	1.4931	2.93056	1.78563e-05
PSG4	1.74255	1.27317	2.38498	0.000523972
PSMA1	1.67555	1.24507	2.25487	0.000657552
PSMA2	1.73456	1.29109	2.33036	0.000256333
PSMA5	1.71081	1.2706	2.30353	0.000403362
PSMB7	2.00652	1.38575	2.90538	0.000226576
PSMC1	1.67758	1.24725	2.25638	0.00062409
PSMC6	1.89565	1.376	2.61155	9.13217e-05
PSMD1	1.91511	1.33627	2.74468	0.000402129
PSMD11	1.69584	1.26053	2.28149	0.000483563
PSMD2	2.50167	1.72936	3.61889	1.12873e-06
PSME3	1.7171	1.26629	2.32841	0.000502629
PSMG3	1.6894	1.25958	2.26591	0.000464285
PSPH	1.66709	1.23199	2.25585	0.000926338
PSRC1	1.66969	1.2351	2.2572	0.000860164
PTBP1	1.66546	1.23079	2.25364	0.000947574
PTER	1.89729	1.32852	2.70955	0.00042775
PTGES	2.1926	1.5205	3.1618	2.62654e-05
PTGES3	1.8349	1.36743	2.46218	5.21545e-05
PTGFRN	2.10684	1.40025	3.16999	0.000350132
PTK6	2.10504	1.40412	3.15586	0.000314792
PTPLA	2.23115	1.53935	3.23385	2.25698e-05
PTPRH	1.94227	1.36476	2.76418	0.000226762
PTTG1	1.78255	1.30498	2.43489	0.000280242
PVR	1.67141	1.2454	2.24313	0.000621751
PXN	2.65989	1.83562	3.8543	2.34639e-07
PYGB	2.04276	1.37187	3.04174	0.000437322
PYGL	1.78978	1.32179	2.42345	0.000167201
R3HDM1	1.84786	1.35881	2.51295	9.05143e-05
RAB27B	1.67937	1.24292	2.26907	0.000735014
RAC1	1.96966	1.46506	2.64805	7.15509e-06
RACGAP1	1.86231	1.35646	2.5568	0.00012038
RAD21	2.02572	1.37303	2.98868	0.000374203
RAD21L1	2.01221	1.42596	2.8395	6.90926e-05
RAD23A	1.73305	1.29166	2.32528	0.000245983
RAD23B	2.33692	1.43204	3.81358	0.000680989
RAD51	1.82907	1.35017	2.47784	9.6864e-05
RAD54B	1.93011	1.33245	2.79586	0.000505072
RAD54L	2.02714	1.35909	3.02356	0.000532094
RAET1E	2.51174	1.73349	3.63936	1.12963e-06
RAET1G	2.67626	1.78886	4.00388	1.67172e-06
RAET1L	2.38439	1.70305	3.33832	4.17395e-07
RAG1	1.75948	1.26331	2.45052	0.000829367
RALB	1.83757	1.32902	2.54072	0.000232652
RAN	1.74935	1.30255	2.34943	0.000201961
RARS	1.7604	1.30345	2.37752	0.00022569
RASGEF1C	1.83213	1.36197	2.46459	6.28655e-05
RCCD1	1.6657	1.24235	2.23331	0.000648658
RCN1	2.08159	1.49985	2.88896	1.16543e-05
RDX	1.99875	1.46254	2.73154	1.38934e-05
RECQL4	2.10804	1.38022	3.21965	0.000557999
REP15	1.78312	1.3285	2.3933	0.000117336
RFPL4B	1.90397	1.3374	2.71055	0.000352604
RGS20	2.16193	1.59372	2.93272	7.20843e-07
RHCG	2.52339	1.77218	3.59305	2.84415e-07
RHNO1	1.71663	1.25254	2.35267	0.00077887
RHOC	1.74626	1.26334	2.41377	0.00073742
RHOD	1.99005	1.35033	2.93286	0.000505418
RHOF	2.56001	1.80892	3.62298	1.12594e-07
RHOV	2.11817	1.56884	2.85984	9.58363e-07
RHPN2	2.22148	1.54718	3.18966	1.52805e-05
RIMS2	1.70855	1.26937	2.29968	0.00041034
RIN1	2.05801	1.39622	3.03347	0.000266215
RIPK2	2.1238	1.4707	3.06691	5.88439e-05
RNF103.CHMP3	1.72059	1.26512	2.34004	0.000542476
RNF168	1.68085	1.24435	2.27046	0.000711838
RNF4	1.76022	1.30915	2.3667	0.000181616
RPE	1.81826	1.34612	2.45598	9.71363e-05
RPL4	2.07901	1.47853	2.92339	2.56993e-05
RPP25	1.74035	1.29591	2.3372	0.000230569
RRM2	2.09122	1.55565	2.81118	1.0217e-06
RRS1	1.84397	1.29696	2.62168	0.000653874
RSPO3	2.24241	1.5425	3.25991	2.33317e-05
RSRC1	1.9348	1.31528	2.84613	0.000803322
RTL1	2.17028	1.45569	3.23568	0.000143171
RUVBL2	1.69814	1.2481	2.31045	0.000749919
S100A10	1.94004	1.44365	2.60711	1.10746e-05
S100A16	2.04607	1.52447	2.74613	1.85816e-06
S100P	2.09243	1.49491	2.92879	1.68158e-05
SAMD13	1.72732	1.2639	2.36065	0.000604677
SAMM50	1.68327	1.25115	2.26465	0.000581314
SAPCD2	2.26766	1.55948	3.29743	1.8177e-05
SATB2	1.83562	1.34853	2.49864	0.000113157
SBK3	2.12588	1.48416	3.04508	3.89557e-05
SCAF1	1.82118	1.32871	2.49617	0.000193946
SCARB1	1.71017	1.24265	2.3536	0.000990322
SDCBP2	1.83417	1.34569	2.49997	0.000123505
SEC61G	1.83993	1.34953	2.50853	0.000115575
SEMA3C	1.71042	1.24896	2.34239	0.000820691
SEMA4B	1.95336	1.38074	2.76347	0.000155222
SEMA7A	2.04961	1.36731	3.07239	0.000511483
SERINC2	1.76574	1.27392	2.44743	0.000641531
SERPINB5	1.80608	1.3297	2.45313	0.000154402
SET	2.12803	1.40997	3.21178	0.0003233
SETD8	1.69767	1.26305	2.28183	0.000451932
SF3B6	2.60727	1.48218	4.58637	0.000882358
SFN	1.78551	1.30279	2.4471	0.000312475
SFXN1	1.74934	1.29343	2.36595	0.000283247
SGOL1	1.77342	1.30861	2.40335	0.000220483
SGOL2	1.81462	1.33496	2.46662	0.000142072
SH2D3A	1.84784	1.37563	2.48215	4.54171e-05
SH2D5	2.1921	1.62737	2.95281	2.41905e-07
SH3GL1	1.65755	1.23461	2.22537	0.000773203
SH3TC2	1.80621	1.31984	2.47182	0.000221036
SHC1	2.1796	1.57562	3.01511	2.5255e-06
SHCBP1	1.95387	1.43848	2.65392	1.81062e-05
SIX5	1.90528	1.30435	2.78308	0.000855198
SKA1	1.94097	1.39337	2.70377	8.80043e-05
SKA3	1.8765	1.39514	2.52393	3.15656e-05
SLC16A1	2.47248	1.78836	3.41831	4.32064e-08
SLC16A3	2.22417	1.65332	2.99213	1.2748e-07
SLC25A32	1.75931	1.2977	2.38513	0.00027448
SLC26A7	2.13543	1.39196	3.276	0.000511685
SLC2A1	2.14856	1.59887	2.88723	3.92298e-07
SLC35G2	1.93681	1.41954	2.64257	3.04805e-05
SLC38A2	1.79782	1.31599	2.45606	0.000228722
SLC39A11	2.01835	1.35365	3.00944	0.00056973
SLC3A2	1.64372	1.22563	2.20443	0.000904781
SLC44A1	2.08155	1.48905	2.9098	1.79042e-05
SLC6A17	1.74847	1.30037	2.35099	0.000216835
SLC7A5	1.96097	1.3355	2.87936	0.00059014
SLCO1B7	1.79464	1.28196	2.51233	0.000656472
SLCO4A1	2.01854	1.3892	2.93299	0.000229351
SMAD2	2.43345	1.55478	3.80868	9.98801e-05
SMAD3	1.86952	1.3712	2.54894	7.62328e-05
SMARCAL1	1.83694	1.33942	2.51928	0.000161118
SMCO2	1.79803	1.33685	2.4183	0.000104506
SMIM15	1.76804	1.31408	2.37882	0.000167148
SMOX	2.27919	1.61567	3.2152	2.69488e-06
SMS	1.98834	1.45385	2.71933	1.68817e-05
SNAI2	2.05728	1.46125	2.89641	3.57917e-05
SNRPE	1.90189	1.37016	2.63998	0.00012191
SOWAHC	1.93703	1.41893	2.6443	3.13656e-05
SP6	1.79963	1.33594	2.42426	0.000110973
SPAG5	2.25271	1.51896	3.3409	5.37114e-05
SPATS2L	2.00328	1.42338	2.81943	6.75782e-05
SPC24	2.04641	1.40075	2.9897	0.000213593
SPC25	2.36482	1.66635	3.35606	1.44315e-06
SPDL1	1.73216	1.27891	2.34605	0.000386134
SPECC1	2.2729	1.65084	3.12937	4.84263e-07
SPHK1	2.56882	1.75502	3.75998	1.21136e-06
SPIN4	1.67224	1.23927	2.25647	0.00077049
SPOCK1	1.73957	1.29241	2.34145	0.000260216
SPRR1B	1.95049	1.40205	2.71347	7.30437e-05
SPRR2E	1.87987	1.30217	2.71387	0.000753442
SPTBN2	1.75673	1.26524	2.43913	0.000765471
SPX	1.78786	1.28723	2.48319	0.000527606
SQLE	1.68471	1.25465	2.26219	0.000523326
SQRDL	2.80161	1.90268	4.12525	1.80536e-07
SRGAP1	1.98796	1.44832	2.72868	2.11628e-05
SRP72	2.01316	1.37035	2.9575	0.000363315
SRXN1	1.82221	1.30857	2.53745	0.000382474
ST13	2.34134	1.62352	3.37654	5.26067e-06
ST3GAL4	2.11346	1.5269	2.92535	6.43075e-06
STAMBPL1	2.27286	1.50765	3.42647	8.84733e-05
STC2	2.10587	1.43493	3.09054	0.000141826
STEAP1	2.26174	1.64653	3.1068	4.68683e-07
STEAP2	1.83329	1.36321	2.46547	6.07875e-05
STK24	2.19391	1.61049	2.98869	6.31987e-07
STRAP	1.83984	1.36809	2.47427	5.49835e-05
STRIP2	1.99056	1.47193	2.69192	7.81653e-06
STYK1	1.70476	1.2638	2.29957	0.000477399
SULT2B1	1.73518	1.26507	2.37997	0.000629816
SYMPK	1.98098	1.38277	2.83797	0.000193862
SYT16	2.09266	1.40291	3.12153	0.000295401
TACC3	1.96648	1.45032	2.66633	1.34076e-05
TAP1	1.91908	1.31812	2.79403	0.000671044
TAT	2.19053	1.46987	3.2645	0.000117071
TBC1D31	1.74657	1.27222	2.39776	0.000562402
TBCCD1	1.80558	1.3178	2.47392	0.000235566
TBRG4	1.65439	1.23364	2.21865	0.000772947
TCN1	1.87383	1.35105	2.5989	0.000168025
TCOF1	2.18879	1.45853	3.28466	0.000155327
TDP1	1.84964	1.28583	2.66068	0.000915854
TEX10	1.81686	1.31728	2.5059	0.000272968
TEX15	1.94374	1.41545	2.66921	4.00733e-05
TFAP2A	2.10204	1.49079	2.9639	2.25822e-05
TFDP1	1.87125	1.31814	2.65644	0.000456431
TFG	2.02402	1.3659	2.99922	0.000441426
TGIF1	2.00617	1.47871	2.72177	7.70574e-06
TGM5	1.91108	1.31024	2.78745	0.000770941
TH	1.80712	1.33243	2.45092	0.000141271
THAP10	1.81894	1.35206	2.44704	7.71898e-05
TICAM1	1.73217	1.28507	2.33483	0.000310383
TICRR	1.99959	1.39059	2.87531	0.0001846
TIMELESS	1.82779	1.32703	2.51752	0.000222434
TIMP2	1.99982	1.34813	2.96653	0.000571702
TK1	2.11341	1.51315	2.95179	1.13503e-05
TLDC1	1.85249	1.37919	2.48822	4.20821e-05
TLE1	2.68712	1.79834	4.01518	1.40702e-06
TLL2	1.79732	1.31875	2.44956	0.00020602
TM4SF19	1.86718	1.32805	2.62517	0.000328123
TM4SF20	1.92063	1.3025	2.83211	0.000988662
TM4SF4	2.09475	1.36661	3.21084	0.000690631
TMA16	2.17296	1.53406	3.07797	1.24938e-05
TMED7.TICAM2	1.77294	1.32043	2.38053	0.000139725
TMEM106B	1.72644	1.2791	2.33023	0.000358856
TMEM11	1.75481	1.25751	2.44878	0.000940752
TMEM171	1.79461	1.32985	2.4218	0.000131247
TMEM185B	1.74883	1.2966	2.35879	0.00025077
TMEM194B	1.84604	1.33801	2.54695	0.000189091
TMEM239	2.25813	1.50554	3.38691	8.21103e-05
TMEM41A	1.75039	1.26746	2.41733	0.000676394
TMEM5	1.69854	1.25505	2.29875	0.000600497
TMEM71	1.86019	1.31006	2.64135	0.000521025
TMIE	2.3547	1.60318	3.45849	1.26311e-05
TMOD3	2.5079	1.75022	3.59359	5.44605e-07
TMPRSS11E	1.92755	1.42566	2.60611	2.00344e-05
TMPRSS11F	1.72782	1.27786	2.33624	0.00038103
TMX2	1.82616	1.35497	2.46122	7.65433e-05
TNFRSF1A	1.72055	1.26262	2.34457	0.000588488
TNIP2	2.09281	1.41223	3.10137	0.000233332
TNNT1	1.87039	1.36838	2.55655	8.60435e-05
TNPO1	1.86646	1.37111	2.54077	7.31803e-05
TNPO3	1.68007	1.23784	2.2803	0.000871696
TNS4	2.1518	1.57047	2.94831	1.85082e-06
TOMM40	1.77552	1.3236	2.38175	0.000127818
TONSL	2.09476	1.40526	3.12256	0.000283102
TOP2A	1.88444	1.35352	2.62362	0.000174858
TOR4A	2.08456	1.40949	3.08296	0.000234145
TP53I3	2.00521	1.44998	2.77306	2.5976e-05
TPI1	2.34706	1.60368	3.43502	1.13093e-05
TPM3	1.66311	1.23408	2.24129	0.000832907
TPX2	1.89836	1.371	2.62855	0.000113256
TRIM16	1.64266	1.22358	2.20529	0.000957669
TRIM28	1.80855	1.29195	2.53171	0.000555368
TRIM29	2.1318	1.50447	3.0207	2.07314e-05
TRIM40	1.97792	1.37542	2.84434	0.000233482
TRIM6	1.98527	1.45744	2.70424	1.36936e-05
TRIM7	2.30713	1.64736	3.23115	1.14711e-06
TRIP10	2.10341	1.44423	3.06345	0.000106132
TRIP13	1.65398	1.23246	2.21967	0.00080069
TRMT10A	1.76501	1.315	2.36902	0.000154608
TROAP	2.04523	1.41651	2.95301	0.000134598
TRPA1	2.24805	1.51282	3.34061	6.11194e-05
TSR1	2.07656	1.41438	3.04875	0.000191921
TTK	1.7642	1.31034	2.37525	0.000183146
TUBA1B	2.12696	1.50758	3.00081	1.72685e-05
TUBA1C	1.73043	1.28594	2.32856	0.000294283
TUBA4A	2.38372	1.59848	3.5547	2.0392e-05
TUBAL3	1.7664	1.28122	2.4353	0.000515705
TUBG1	1.711	1.27341	2.29895	0.000365554
TWF1	1.68346	1.2381	2.28903	0.000892886
TYMS	1.79321	1.31356	2.448	0.000235668
UBAC2	1.69037	1.25411	2.27841	0.000567839
UBE2C	2.74823	1.688	4.4744	4.79891e-05
UBE2E3	2.61762	1.77985	3.84974	1.01181e-06
UBE2L6	2.15344	1.45834	3.17984	0.00011467
UBE2M	1.88917	1.33622	2.67095	0.000317716
UBE2S	2.77928	1.66241	4.64652	9.68503e-05
UBE2V2	1.72122	1.28062	2.31342	0.000318899
UBE2Z	1.84553	1.31215	2.59574	0.000430036
UCK2	2.01456	1.49868	2.70801	3.47385e-06
UCN2	1.76438	1.31331	2.37037	0.000163711
UNC5A	2.18248	1.49402	3.18818	5.43203e-05
UPK1A	1.80422	1.29829	2.50731	0.000440235
UPK2	1.75295	1.30058	2.36267	0.000228132
USP14	1.98896	1.37371	2.87977	0.000271082
USP5	1.74571	1.29039	2.3617	0.000302272
VANGL1	1.94416	1.39367	2.71209	9.06493e-05
VASP	2.10615	1.46094	3.03631	6.5744e-05
VAV3	1.86862	1.31729	2.6507	0.000456948
VAX1	2.26092	1.65373	3.09104	3.17795e-07
VDAC1	1.98202	1.47519	2.66298	5.62013e-06
VDAC2	1.8546	1.38254	2.48785	3.76841e-05
VEGFC	2.74197	1.9831	3.79124	1.05121e-09
VGF	1.70471	1.26947	2.28917	0.000390685
VILL	2.14882	1.5035	3.07113	2.6928e-05
VNN1	2.13762	1.44047	3.17218	0.000161833
VTA1	2.12858	1.42847	3.17183	0.000205385
WARS2	1.9652	1.34707	2.86697	0.000454643
WDHD1	1.92233	1.34232	2.75297	0.000361657
WDR4	2.29601	1.57658	3.34371	1.46659e-05
WDR76	1.80834	1.29611	2.523	0.000489659
X44259	1.97921	1.34054	2.92215	0.000594269
X44441	1.64653	1.22667	2.2101	0.000899211
XRCC2	1.9212	1.32627	2.78301	0.000553616
XRCC6	1.93731	1.31379	2.85676	0.000846256
YKT6	2.1163	1.41072	3.17478	0.000291357
YWHAG	1.92228	1.42764	2.58829	1.66522e-05
YWHAZ	1.75654	1.30544	2.36351	0.000199165
ZIC2	1.90471	1.4088	2.57519	2.82304e-05
ZIC5	1.8821	1.31279	2.6983	0.000580231
ZNF185	2.16209	1.56095	2.99475	3.50223e-06
ZNF367	1.77422	1.31962	2.38542	0.000146863
ZNF544	1.96887	1.3622	2.84571	0.000312563
ZNF697	2.05911	1.52214	2.78552	2.79907e-06
ZWILCH	1.77229	1.28152	2.45102	0.000541344
ZWINT	1.95861	1.3768	2.78629	0.000185479

## Sheet: Table S5
Supplementary Table 5. Results from Flag-tagged co-immunoprecipitation (CoIP) combined with mass spectrometry
Gene Symbol	Accession	Description	Flag-1_Abundance	Flag-1_hit	Flag-1_rank	Flag-2_Abundance	Flag-2_hit	Flag-2_rank	IgG_Abundance	Membrane-localized or secreted protein
A2M	P01023	Alpha-2-macroglobulin OS=Homo sapiens OX=9606 GN=A2M PE=1 SV=3	322172868	#N/A	#N/A	385029560	#N/A	#N/A	56552497	#N/A
ABCA13	Q86UQ4	ATP-binding cassette sub-family A member 13 OS=Homo sapiens OX=9606 GN=ABCA13 PE=2 SV=3	#N/A	#N/A	#N/A	#N/A	#N/A	#N/A	35189292	#N/A
ABCA6	Q8N139	ATP-binding cassette sub-family A member 6 OS=Homo sapiens OX=9606 GN=ABCA6 PE=1 SV=2	#N/A	#N/A	#N/A	#N/A	#N/A	#N/A	147965008	#N/A
ABLIM1	O14639	Actin-binding LIM protein 1 OS=Homo sapiens OX=9606 GN=ABLIM1 PE=1 SV=3	349882964	#N/A	#N/A	121159422	#N/A	#N/A	1.36246e+08	#N/A
ABLIM3	O94929	Actin-binding LIM protein 3 OS=Homo sapiens OX=9606 GN=ABLIM3 PE=1 SV=3	50392198	Yes	51	#N/A	#N/A	#N/A	#N/A	Yes
ACAD9	Q9H845	Complex I assembly factor ACAD9, mitochondrial OS=Homo sapiens OX=9606 GN=ACAD9 PE=1 SV=1	#N/A	#N/A	#N/A	#N/A	#N/A	#N/A	#N/A	#N/A
ACAP1	Q15027	Arf-GAP with coiled-coil, ANK repeat and PH domain-containing protein 1 OS=Homo sapiens OX=9606 GN=ACAP1 PE=1 SV=1	109447248	#N/A	#N/A	349667904	#N/A	#N/A	237071120	#N/A
ACP1	P24666	Low molecular weight phosphotyrosine protein phosphatase OS=Homo sapiens OX=9606 GN=ACP1 PE=1 SV=3	#N/A	#N/A	#N/A	29666704	Yes	84	#N/A	#N/A
ACSL3	O95573	Fatty acid CoA ligase Acsl3 OS=Homo sapiens OX=9606 GN=ACSL3 PE=1 SV=3	3.97644e+06	#N/A	#N/A	6.27872e+07	#N/A	#N/A	5.72162e+07	#N/A
ACSL4	O60488	Long-chain-fatty-acid--CoA ligase 4 OS=Homo sapiens OX=9606 GN=ACSL4 PE=1 SV=2	#N/A	#N/A	#N/A	#N/A	#N/A	#N/A	1.84364e+07	#N/A
ACTB	P60709	Actin, cytoplasmic 1 OS=Homo sapiens OX=9606 GN=ACTB PE=1 SV=1	248435465827	#N/A	#N/A	2.72503e+11	#N/A	#N/A	1.68812e+11	#N/A
ACTBL2	Q562R1	Beta-actin-like protein 2 OS=Homo sapiens OX=9606 GN=ACTBL2 PE=1 SV=2	208029067	#N/A	#N/A	1909750900	#N/A	#N/A	351598038	#N/A
ACTC1	P68032	Actin, alpha cardiac muscle 1 OS=Homo sapiens OX=9606 GN=ACTC1 PE=1 SV=1	1143738931	#N/A	#N/A	2020808130	#N/A	#N/A	913226687	#N/A
ACTN1	P12814	Alpha-actinin-1 OS=Homo sapiens OX=9606 GN=ACTN1 PE=1 SV=2	2.0158e+08	#N/A	#N/A	1.80354e+09	#N/A	#N/A	1.88945e+09	Yes
ACTN4	O43707	Alpha-actinin-4 OS=Homo sapiens OX=9606 GN=ACTN4 PE=1 SV=2	2215499653	#N/A	#N/A	429278004	#N/A	#N/A	160407482	#N/A
ACTR2	P61160	Actin-related protein 2 OS=Homo sapiens OX=9606 GN=ACTR2 PE=1 SV=1	24998270	Yes	91	32945104	Yes	77	#N/A	#N/A
ADCY10	Q96PN6	Adenylate cyclase type 10 OS=Homo sapiens OX=9606 GN=ADCY10 PE=1 SV=3	#N/A	#N/A	#N/A	#N/A	#N/A	#N/A	#N/A	#N/A
ADRM1	Q16186	Proteasomal ubiquitin receptor ADRM1 OS=Homo sapiens OX=9606 GN=ADRM1 PE=1 SV=2	#N/A	#N/A	#N/A	#N/A	#N/A	#N/A	#N/A	Yes
AEBP1	Q8IUX7	Adipocyte enhancer-binding protein 1 OS=Homo sapiens OX=9606 GN=AEBP1 PE=1 SV=1	#N/A	#N/A	#N/A	#N/A	#N/A	#N/A	#N/A	Yes
AFAP1	Q8N556	Actin filament-associated protein 1 OS=Homo sapiens OX=9606 GN=AFAP1 PE=1 SV=2	#N/A	#N/A	#N/A	#N/A	#N/A	#N/A	3.38523e+06	#N/A
AHCY	P23526	Adenosylhomocysteinase OS=Homo sapiens OX=9606 GN=AHCY PE=1 SV=4	#N/A	#N/A	#N/A	#N/A	#N/A	#N/A	18655074	#N/A
AHNAK	Q09666	Neuroblast differentiation-associated protein AHNAK OS=Homo sapiens OX=9606 GN=AHNAK PE=1 SV=2	71932043	Yes	34	#N/A	#N/A	#N/A	#N/A	Yes
AIFM1	O95831	Apoptosis-inducing factor 1, mitochondrial OS=Homo sapiens OX=9606 GN=AIFM1 PE=1 SV=1	#N/A	#N/A	#N/A	#N/A	#N/A	#N/A	25404576	#N/A
AIMP1	Q12904	Aminoacyl tRNA synthase complex-interacting multifunctional protein 1 OS=Homo sapiens OX=9606 GN=AIMP1 PE=1 SV=2	32911452	Yes	76	#N/A	#N/A	#N/A	#N/A	Yes
AIMP2	Q13155	Aminoacyl tRNA synthase complex-interacting multifunctional protein 2 OS=Homo sapiens OX=9606 GN=AIMP2 PE=1 SV=2	#N/A	#N/A	#N/A	#N/A	#N/A	#N/A	5707866	#N/A
AK2	P54819	Adenylate kinase 2, mitochondrial OS=Homo sapiens OX=9606 GN=AK2 PE=1 SV=2	158531200	#N/A	#N/A	76235544	#N/A	#N/A	20881756	#N/A
AK4	P27144	Adenylate kinase 4, mitochondrial OS=Homo sapiens OX=9606 GN=AK4 PE=1 SV=1	39601024	Yes	66	#N/A	#N/A	#N/A	#N/A	#N/A
AKAP2	Q9Y2D5	A-kinase anchor protein 2 OS=Homo sapiens OX=9606 GN=AKAP2 PE=1 SV=3	690741552	#N/A	#N/A	328692248	#N/A	#N/A	225597038	#N/A
AKR1B1	P15121	Aldo-keto reductase family 1 member B1 OS=Homo sapiens OX=9606 GN=AKR1B1 PE=1 SV=3	245435946	#N/A	#N/A	1527609655	#N/A	#N/A	450627239	#N/A
AKR1B10	O60218	Aldo-keto reductase family 1 member B10 OS=Homo sapiens OX=9606 GN=AKR1B10 PE=1 SV=2	28860470	#N/A	#N/A	28087281	#N/A	#N/A	17430294	Yes
AKR1C1	Q04828	Aldo-keto reductase family 1 member C1 OS=Homo sapiens OX=9606 GN=AKR1C1 PE=1 SV=1	788793850	#N/A	#N/A	436270674	#N/A	#N/A	516440576	#N/A
AKR1C2	P52895	Aldo-keto reductase family 1 member C2 OS=Homo sapiens OX=9606 GN=AKR1C2 PE=1 SV=3	84820075	#N/A	#N/A	1495900798	#N/A	#N/A	20196982	#N/A
ALB	P02768	Albumin OS=Homo sapiens OX=9606 GN=ALB PE=1 SV=2	325187976	#N/A	#N/A	571390972	#N/A	#N/A	157761272	Yes
ALDH16A1	Q8IZ83	Aldehyde dehydrogenase family 16 member A1 OS=Homo sapiens OX=9606 GN=ALDH16A1 PE=1 SV=2	#N/A	#N/A	#N/A	14286196	Yes	144	#N/A	#N/A
ALDH3A2	P51648	Aldehyde dehydrogenase family 3 member A2 OS=Homo sapiens OX=9606 GN=ALDH3A2 PE=1 SV=1	#N/A	#N/A	#N/A	16914998	Yes	131	#N/A	#N/A
ALDOA	P04075	Fructose-bisphosphate aldolase A OS=Homo sapiens OX=9606 GN=ALDOA PE=1 SV=2	727212735	#N/A	#N/A	631513020	#N/A	#N/A	94049651	#N/A
ALPP	P05187	Alkaline phosphatase, placental type OS=Homo sapiens OX=9606 GN=ALPP PE=1 SV=2	#N/A	#N/A	#N/A	#N/A	#N/A	#N/A	#N/A	Yes
ALYREF	Q86V81	THO complex subunit 4 OS=Homo sapiens OX=9606 GN=ALYREF PE=1 SV=3	#N/A	#N/A	#N/A	#N/A	#N/A	#N/A	28291358	#N/A
ANP32E	Q9BTT0	Acidic leucine-rich nuclear phosphoprotein 32 family member E OS=Homo sapiens OX=9606 GN=ANP32E PE=1 SV=1	#N/A	#N/A	#N/A	#N/A	#N/A	#N/A	#N/A	#N/A
ANXA2	P07355	Annexin A2 OS=Homo sapiens OX=9606 GN=ANXA2 PE=1 SV=2	543522906	#N/A	#N/A	835809116	#N/A	#N/A	500937062	Yes
AP1S1	P61966	AP-1 complex subunit sigma-1A OS=Homo sapiens OX=9606 GN=AP1S1 PE=1 SV=1	#N/A	#N/A	#N/A	#N/A	#N/A	#N/A	#N/A	#N/A
AP2A1	O95782	AP-2 complex subunit alpha-1 OS=Homo sapiens OX=9606 GN=AP2A1 PE=1 SV=3	#N/A	#N/A	#N/A	25046316	Yes	97	#N/A	#N/A
AP2B1	P63010	AP-2 complex subunit beta OS=Homo sapiens OX=9606 GN=AP2B1 PE=1 SV=1	#N/A	#N/A	#N/A	#N/A	#N/A	#N/A	12061976	#N/A
ARCN1	P48444	Coatomer subunit delta OS=Homo sapiens OX=9606 GN=ARCN1 PE=1 SV=1	#N/A	#N/A	#N/A	5.35365e+06	Yes	174	#N/A	#N/A
ARHGAP23	Q9P227	Rho GTPase-activating protein 23 OS=Homo sapiens OX=9606 GN=ARHGAP23 PE=1 SV=2	#N/A	#N/A	#N/A	#N/A	#N/A	#N/A	1.97799e+06	Yes
ARHGEF12	Q9NZN5	Rho guanine nucleotide exchange factor 12 OS=Homo sapiens OX=9606 GN=ARHGEF12 PE=1 SV=1	#N/A	#N/A	#N/A	#N/A	#N/A	#N/A	9450629	Yes
ARHGEF17	Q96PE2	Rho guanine nucleotide exchange factor 17 OS=Homo sapiens OX=9606 GN=ARHGEF17 PE=1 SV=1	#N/A	#N/A	#N/A	#N/A	#N/A	#N/A	#N/A	#N/A
ARL6IP4	Q66PJ3	ADP-ribosylation factor-like protein 6-interacting protein 4 OS=Homo sapiens OX=9606 GN=ARL6IP4 PE=1 SV=3	#N/A	#N/A	#N/A	#N/A	#N/A	#N/A	16745729	#N/A
ARPC1B	O15143	Actin-related protein 2/3 complex subunit 1B OS=Homo sapiens OX=9606 GN=ARPC1B PE=1 SV=3	#N/A	#N/A	#N/A	#N/A	#N/A	#N/A	#N/A	#N/A
ARPC2	O15144	Actin-related protein 2/3 complex subunit 2 OS=Homo sapiens OX=9606 GN=ARPC2 PE=1 SV=1	7.5554e+07	#N/A	#N/A	9.4139e+07	#N/A	#N/A	37529708	#N/A
ARPC4	P59998	Actin-related protein 2/3 complex subunit 4 OS=Homo sapiens OX=9606 GN=ARPC4 PE=1 SV=3	42404284	#N/A	#N/A	37951868	#N/A	#N/A	29573822	#N/A
ARPC5L	Q9BPX5	Actin-related protein 2/3 complex subunit 5-like protein OS=Homo sapiens OX=9606 GN=ARPC5L PE=1 SV=1	#N/A	#N/A	#N/A	#N/A	#N/A	#N/A	5.30364e+06	#N/A
ASPH	Q12797	Aspartyl/asparaginyl beta-hydroxylase OS=Homo sapiens OX=9606 GN=ASPH PE=1 SV=3	92095889	#N/A	#N/A	1.70441e+08	#N/A	#N/A	7.24095e+07	#N/A
ASS1	P00966	Argininosuccinate synthase OS=Homo sapiens OX=9606 GN=ASS1 PE=1 SV=2	#N/A	#N/A	#N/A	8601183	#N/A	#N/A	3.42833e+07	#N/A
ATAD3A	Q9NVI7	ATPase family AAA domain-containing protein 3A OS=Homo sapiens OX=9606 GN=ATAD3A PE=1 SV=2	#N/A	#N/A	#N/A	131821056	#N/A	#N/A	51920550	#N/A
ATAD3B	Q5T9A4	ATPase family AAA domain-containing protein 3B OS=Homo sapiens OX=9606 GN=ATAD3B PE=1 SV=1	97880994	Yes	21	#N/A	#N/A	#N/A	#N/A	#N/A
ATG4C	Q96DT6	Cysteine protease ATG4C OS=Homo sapiens OX=9606 GN=ATG4C PE=1 SV=1	#N/A	#N/A	#N/A	4305413	Yes	181	#N/A	#N/A
ATIC	P31939	Bifunctional purine biosynthesis protein ATIC OS=Homo sapiens OX=9606 GN=ATIC PE=1 SV=3	98052167	Yes	20	80510768	Yes	32	#N/A	Yes
ATP1A1	P05023	Sodium/potassium-transporting ATPase subunit alpha-1 OS=Homo sapiens OX=9606 GN=ATP1A1 PE=1 SV=1	117346294	#N/A	#N/A	179754434	#N/A	#N/A	77074188	#N/A
ATP2A2	P16615	Sarcoplasmic/endoplasmic reticulum calcium ATPase 2 OS=Homo sapiens OX=9606 GN=ATP2A2 PE=1 SV=1	#N/A	#N/A	#N/A	#N/A	#N/A	#N/A	38578958	#N/A
ATP5F1A	P25705	ATP synthase subunit alpha, mitochondrial OS=Homo sapiens OX=9606 GN=ATP5F1A PE=1 SV=1	352659064	#N/A	#N/A	278250364	#N/A	#N/A	35862148	#N/A
ATP5F1B	P06576	ATP synthase subunit beta, mitochondrial OS=Homo sapiens OX=9606 GN=ATP5F1B PE=1 SV=3	50868596	#N/A	#N/A	204991618	#N/A	#N/A	4.0885e+07	#N/A
ATP5ME	P56385	ATP synthase subunit e, mitochondrial OS=Homo sapiens OX=9606 GN=ATP5ME PE=1 SV=2	74896080	#N/A	#N/A	121580828	#N/A	#N/A	40020468	#N/A
ATP5MJ	P56378	ATP synthase subunit ATP5MJ, mitochondrial OS=Homo sapiens OX=9606 GN=ATP5MJ PE=1 SV=1	13834506	#N/A	#N/A	14046473	#N/A	#N/A	10559072	#N/A
ATP5PO	P48047	ATP synthase subunit O, mitochondrial OS=Homo sapiens OX=9606 GN=ATP5PO PE=1 SV=1	13441896	Yes	119	12317894	Yes	150	#N/A	#N/A
ATP6V0D1	P61421	V-type proton ATPase subunit d 1 OS=Homo sapiens OX=9606 GN=ATP6V0D1 PE=1 SV=1	59754240	Yes	41	64428976	Yes	41	#N/A	#N/A
ATP6V1A	P38606	V-type proton ATPase catalytic subunit A OS=Homo sapiens OX=9606 GN=ATP6V1A PE=1 SV=2	116103840	Yes	16	60043680	Yes	44	#N/A	#N/A
ATP6V1E1	P36543	V-type proton ATPase subunit E 1 OS=Homo sapiens OX=9606 GN=ATP6V1E1 PE=1 SV=1	#N/A	#N/A	#N/A	14131358	Yes	146	#N/A	#N/A
AURKAIP1	Q9NWT8	Aurora kinase A-interacting protein OS=Homo sapiens OX=9606 GN=AURKAIP1 PE=1 SV=1	39994780	#N/A	#N/A	111351448	#N/A	#N/A	33161934	#N/A
BCAP31	P51572	B-cell receptor-associated protein 31 OS=Homo sapiens OX=9606 GN=BCAP31 PE=1 SV=3	#N/A	#N/A	#N/A	21723246	Yes	115	#N/A	#N/A
BLVRB	P30043	Flavin reductase (NADPH) OS=Homo sapiens OX=9606 GN=BLVRB PE=1 SV=3	31037404	Yes	81	14693226	Yes	140	#N/A	Yes
BOP1	Q14137	Ribosome biogenesis protein BOP1 OS=Homo sapiens OX=9606 GN=BOP1 PE=1 SV=2	#N/A	#N/A	#N/A	4348811	#N/A	#N/A	3.67873e+06	#N/A
BRIX1	Q8TDN6	Ribosome biogenesis protein BRX1 homolog OS=Homo sapiens OX=9606 GN=BRIX1 PE=1 SV=2	11490887	Yes	127	#N/A	#N/A	#N/A	#N/A	#N/A
BST2	Q10589	Bone marrow stromal antigen 2 OS=Homo sapiens OX=9606 GN=BST2 PE=1 SV=1	#N/A	#N/A	#N/A	101220432	Yes	23	#N/A	#N/A
BTAF1	O14981	TATA-binding protein-associated factor 172 OS=Homo sapiens OX=9606 GN=BTAF1 PE=1 SV=2	#N/A	#N/A	#N/A	22693916	Yes	110	#N/A	#N/A
BUD31	P41223	Protein BUD31 homolog OS=Homo sapiens OX=9606 GN=BUD31 PE=1 SV=2	9125497	Yes	134	#N/A	#N/A	#N/A	#N/A	#N/A
BZW1	Q7L1Q6	eIF5-mimic protein 2 OS=Homo sapiens OX=9606 GN=BZW1 PE=1 SV=1	#N/A	#N/A	#N/A	#N/A	#N/A	#N/A	19781602	#N/A
C3	P01024	Complement C3 OS=Homo sapiens OX=9606 GN=C3 PE=1 SV=2	125464788	Yes	13	164315664	Yes	9	#N/A	#N/A
C4A	P0C0L4	Complement C4-A OS=Homo sapiens OX=9606 GN=C4A PE=1 SV=2	#N/A	#N/A	#N/A	7232149	Yes	168	#N/A	#N/A
C9	P02748	Complement component C9 OS=Homo sapiens OX=9606 GN=C9 PE=1 SV=2	#N/A	#N/A	#N/A	15321602	Yes	137	#N/A	#N/A
CALM3	P0DP25	Calmodulin-3 OS=Homo sapiens OX=9606 GN=CALM3 PE=1 SV=1	434455704	#N/A	#N/A	329376784	#N/A	#N/A	78424330	#N/A
CAMK2G	Q13555	Calcium/calmodulin-dependent protein kinase type II subunit gamma OS=Homo sapiens OX=9606 GN=CAMK2G PE=1 SV=4	#N/A	#N/A	#N/A	430125536	#N/A	#N/A	54934372	Yes
CANX	P27824	Calnexin OS=Homo sapiens OX=9606 GN=CANX PE=1 SV=2	120826224	Yes	14	108813308	Yes	21	#N/A	#N/A
CAP1	Q01518	Adenylyl cyclase-associated protein 1 OS=Homo sapiens OX=9606 GN=CAP1 PE=1 SV=5	17032256	Yes	107	16393760	Yes	134	#N/A	#N/A
CAPN1	P07384	Calpain-1 catalytic subunit OS=Homo sapiens OX=9606 GN=CAPN1 PE=1 SV=1	#N/A	#N/A	#N/A	27498546	Yes	88	#N/A	#N/A
CAPZA1	P52907	F-actin-capping protein subunit alpha-1 OS=Homo sapiens OX=9606 GN=CAPZA1 PE=1 SV=3	4.50313e+08	#N/A	#N/A	#N/A	#N/A	#N/A	1.74348e+08	#N/A
CAPZA2	P47755	F-actin-capping protein subunit alpha-2 OS=Homo sapiens OX=9606 GN=CAPZA2 PE=1 SV=3	#N/A	#N/A	#N/A	21725062	Yes	114	#N/A	#N/A
CAPZB	P47756	F-actin-capping protein subunit beta OS=Homo sapiens OX=9606 GN=CAPZB PE=1 SV=5	227628152	#N/A	#N/A	119556016	#N/A	#N/A	216647836	#N/A
CARD6	Q9BX69	Caspase recruitment domain-containing protein 6 OS=Homo sapiens OX=9606 GN=CARD6 PE=1 SV=2	#N/A	#N/A	#N/A	6.84354e+06	#N/A	#N/A	3.84591e+06	#N/A
CAST	P20810	Calpastatin OS=Homo sapiens OX=9606 GN=CAST PE=1 SV=4	#N/A	#N/A	#N/A	6.63568e+06	Yes	170	#N/A	Yes
CCT2	P78371	T-complex protein 1 subunit beta OS=Homo sapiens OX=9606 GN=CCT2 PE=1 SV=4	#N/A	#N/A	#N/A	14229324	Yes	145	#N/A	#N/A
CCT3	P49368	T-complex protein 1 subunit gamma OS=Homo sapiens OX=9606 GN=CCT3 PE=1 SV=4	54659404	#N/A	#N/A	#N/A	#N/A	#N/A	1.94969e+06	Yes
CCT4	P50991	T-complex protein 1 subunit delta OS=Homo sapiens OX=9606 GN=CCT4 PE=1 SV=4	51477472	#N/A	#N/A	88862180	#N/A	#N/A	11503373	#N/A
CCT6A	P40227	T-complex protein 1 subunit zeta OS=Homo sapiens OX=9606 GN=CCT6A PE=1 SV=3	2.4913e+06	#N/A	#N/A	8.21327e+06	#N/A	#N/A	5380996	#N/A
CCT7	Q99832	T-complex protein 1 subunit eta OS=Homo sapiens OX=9606 GN=CCT7 PE=1 SV=2	#N/A	#N/A	#N/A	#N/A	#N/A	#N/A	3792366	#N/A
CCT8	P50990	T-complex protein 1 subunit theta OS=Homo sapiens OX=9606 GN=CCT8 PE=1 SV=4	#N/A	#N/A	#N/A	25870340	Yes	94	#N/A	#N/A
CD180	Q99467	CD180 antigen OS=Homo sapiens OX=9606 GN=CD180 PE=1 SV=2	#N/A	#N/A	#N/A	#N/A	#N/A	#N/A	198039264	Yes
CD59	P13987	CD59 glycoprotein OS=Homo sapiens OX=9606 GN=CD59 PE=1 SV=1	81865112	#N/A	#N/A	248276366	#N/A	#N/A	91631608	#N/A
CDC42	P60953	Cell division control protein 42 homolog OS=Homo sapiens OX=9606 GN=CDC42 PE=1 SV=2	#N/A	#N/A	#N/A	69010896	Yes	36	#N/A	#N/A
CDC5L	Q99459	Cell division cycle 5-like protein OS=Homo sapiens OX=9606 GN=CDC5L PE=1 SV=2	#N/A	#N/A	#N/A	#N/A	#N/A	#N/A	#N/A	#N/A
CDHR3	Q6ZTQ4	Cadherin-related family member 3 OS=Homo sapiens OX=9606 GN=CDHR3 PE=1 SV=1	#N/A	#N/A	#N/A	130512768	Yes	15	#N/A	#N/A
CDK1	P06493	Cyclin-dependent kinase 1 OS=Homo sapiens OX=9606 GN=CDK1 PE=1 SV=3	79076896	Yes	33	#N/A	#N/A	#N/A	#N/A	#N/A
CDK2	P24941	Cyclin-dependent kinase 2 OS=Homo sapiens OX=9606 GN=CDK2 PE=1 SV=2	#N/A	#N/A	#N/A	19277418	#N/A	#N/A	13545617	#N/A
CDKN2A	Q8N726	Tumor suppressor ARF OS=Homo sapiens OX=9606 GN=CDKN2A PE=1 SV=2	186759184	#N/A	#N/A	232191264	#N/A	#N/A	121506022	#N/A
CENPV	Q7Z7K6	Centromere protein V OS=Homo sapiens OX=9606 GN=CENPV PE=1 SV=1	7.44788e+06	#N/A	#N/A	6.60696e+06	#N/A	#N/A	4671785	#N/A
CEP131	Q9UPN4	Centrosomal protein of 131 kDa OS=Homo sapiens OX=9606 GN=CEP131 PE=1 SV=3	2.0001e+07	Yes	102	#N/A	#N/A	#N/A	#N/A	#N/A
CEPT1	Q9Y6K0	Choline/ethanolaminephosphotransferase 1 OS=Homo sapiens OX=9606 GN=CEPT1 PE=1 SV=1	#N/A	#N/A	#N/A	16467610	Yes	132	#N/A	#N/A
CFAP206	Q8IYR0	Cilia- and flagella-associated protein 206 OS=Homo sapiens OX=9606 GN=CFAP206 PE=1 SV=2	#N/A	#N/A	#N/A	2.90308e+06	Yes	188	#N/A	#N/A
CFL1	P23528	Cofilin-1 OS=Homo sapiens OX=9606 GN=CFL1 PE=1 SV=3	234393141	#N/A	#N/A	308860361	#N/A	#N/A	6.23046e+06	#N/A
CGAS	Q8N884	Cyclic GMP-AMP synthase OS=Homo sapiens OX=9606 GN=CGAS PE=1 SV=2	1.94075e+06	Yes	150	2.50854e+06	Yes	189	#N/A	#N/A
CHCHD3	Q9NX63	MICOS complex subunit MIC19 OS=Homo sapiens OX=9606 GN=CHCHD3 PE=1 SV=1	25687206	Yes	89	18373066	Yes	124	#N/A	#N/A
CHD4	Q14839	Chromodomain-helicase-DNA-binding protein 4 OS=Homo sapiens OX=9606 GN=CHD4 PE=1 SV=2	#N/A	#N/A	#N/A	#N/A	#N/A	#N/A	#N/A	#N/A
CHMP2A	O43633	Charged multivesicular body protein 2a OS=Homo sapiens OX=9606 GN=CHMP2A PE=1 SV=1	30725818	Yes	83	18783236	Yes	123	#N/A	Yes
CHMP5	Q9NZZ3	Charged multivesicular body protein 5 OS=Homo sapiens OX=9606 GN=CHMP5 PE=1 SV=1	39147024	#N/A	#N/A	29549932	#N/A	#N/A	20029964	#N/A
CHTOP	Q9Y3Y2	Chromatin target of PRMT1 protein OS=Homo sapiens OX=9606 GN=CHTOP PE=1 SV=2	88477272	#N/A	#N/A	#N/A	#N/A	#N/A	38639272	#N/A
CIR1	Q86X95	Corepressor interacting with RBPJ 1 OS=Homo sapiens OX=9606 GN=CIR1 PE=1 SV=1	#N/A	#N/A	#N/A	#N/A	#N/A	#N/A	11216229	#N/A
CLDN7	O95471	Claudin-7 OS=Homo sapiens OX=9606 GN=CLDN7 PE=1 SV=4	#N/A	#N/A	#N/A	49838756	Yes	54	#N/A	#N/A
CLIC1	O00299	Chloride intracellular channel protein 1 OS=Homo sapiens OX=9606 GN=CLIC1 PE=1 SV=4	#N/A	#N/A	#N/A	14289892	Yes	143	#N/A	#N/A
CLTA	P09496	Clathrin light chain A OS=Homo sapiens OX=9606 GN=CLTA PE=1 SV=1	19303434	Yes	103	#N/A	#N/A	#N/A	#N/A	#N/A
CLTC	Q00610	Clathrin heavy chain 1 OS=Homo sapiens OX=9606 GN=CLTC PE=1 SV=5	53869000	#N/A	#N/A	258611773	#N/A	#N/A	253315200	#N/A
COG2	Q14746	Conserved oligomeric Golgi complex subunit 2 OS=Homo sapiens OX=9606 GN=COG2 PE=1 SV=1	80480688	#N/A	#N/A	#N/A	#N/A	#N/A	21434658	#N/A
COL20A1	Q9P218	Collagen alpha-1(XX) chain OS=Homo sapiens OX=9606 GN=COL20A1 PE=1 SV=4	#N/A	#N/A	#N/A	37596312	Yes	69	#N/A	Yes
COMT	P21964	Catechol O-methyltransferase OS=Homo sapiens OX=9606 GN=COMT PE=1 SV=2	#N/A	#N/A	#N/A	84875082	#N/A	#N/A	3.75064e+06	#N/A
COPA	P53621	Coatomer subunit alpha OS=Homo sapiens OX=9606 GN=COPA PE=1 SV=2	#N/A	#N/A	#N/A	2.18165e+07	Yes	113	#N/A	Yes
COPB2	P35606	Coatomer subunit beta' OS=Homo sapiens OX=9606 GN=COPB2 PE=1 SV=2	#N/A	#N/A	#N/A	#N/A	#N/A	#N/A	26206724	#N/A
CORO1B	Q9BR76	Coronin-1B OS=Homo sapiens OX=9606 GN=CORO1B PE=1 SV=1	101372012	#N/A	#N/A	38424588	#N/A	#N/A	2348094	Yes
CORO1C	Q9ULV4	Coronin-1C OS=Homo sapiens OX=9606 GN=CORO1C PE=1 SV=1	2.77765e+08	#N/A	#N/A	873986657	#N/A	#N/A	761586665	#N/A
CORO2A	Q92828	Coronin-2A OS=Homo sapiens OX=9606 GN=CORO2A PE=1 SV=2	131466530	#N/A	#N/A	77517088	#N/A	#N/A	112303662	Yes
CORO2B	Q9UQ03	Coronin-2B OS=Homo sapiens OX=9606 GN=CORO2B PE=1 SV=4	#N/A	#N/A	#N/A	5.85998e+06	Yes	172	#N/A	Yes
COX4I1	P13073	Cytochrome c oxidase subunit 4 isoform 1, mitochondrial OS=Homo sapiens OX=9606 GN=COX4I1 PE=1 SV=1	52922544	Yes	46	#N/A	#N/A	#N/A	#N/A	#N/A
COX5A	P20674	Cytochrome c oxidase subunit 5A, mitochondrial OS=Homo sapiens OX=9606 GN=COX5A PE=1 SV=2	15962428	Yes	113	#N/A	#N/A	#N/A	#N/A	#N/A
COX6A1	P12074	Cytochrome c oxidase subunit 6A1, mitochondrial OS=Homo sapiens OX=9606 GN=COX6A1 PE=1 SV=4	37961700	Yes	70	#N/A	#N/A	#N/A	#N/A	#N/A
COX6C	P09669	Cytochrome c oxidase subunit 6C OS=Homo sapiens OX=9606 GN=COX6C PE=1 SV=2	29445134	#N/A	#N/A	40513748	#N/A	#N/A	36690396	#N/A
CPSF6	Q16630	Cleavage and polyadenylation specificity factor subunit 6 OS=Homo sapiens OX=9606 GN=CPSF6 PE=1 SV=2	9420358	Yes	132	12282463	Yes	151	#N/A	#N/A
CPT1A	P50416	Carnitine O-palmitoyltransferase 1, liver isoform OS=Homo sapiens OX=9606 GN=CPT1A PE=1 SV=2	19291882	#N/A	#N/A	24145136	#N/A	#N/A	42362934	#N/A
CRACR2B	Q8N4Y2	EF-hand calcium-binding domain-containing protein 4A OS=Homo sapiens OX=9606 GN=CRACR2B PE=1 SV=3	#N/A	#N/A	#N/A	19368194	#N/A	#N/A	14715876	#N/A
CRK	P46108	Adapter molecule crk OS=Homo sapiens OX=9606 GN=CRK PE=1 SV=2	#N/A	#N/A	#N/A	27001730	Yes	89	#N/A	Yes
CRYBG1	Q9Y4K1	Beta/gamma crystallin domain-containing protein 1 OS=Homo sapiens OX=9606 GN=CRYBG1 PE=1 SV=3	98710543	#N/A	#N/A	25728458	#N/A	#N/A	1.44372e+08	#N/A
CTNND1	O60716	Catenin delta-1 OS=Homo sapiens OX=9606 GN=CTNND1 PE=1 SV=1	#N/A	#N/A	#N/A	#N/A	#N/A	#N/A	#N/A	Yes
CTTN	Q14247	Src substrate cortactin OS=Homo sapiens OX=9606 GN=CTTN PE=1 SV=2	156547830	#N/A	#N/A	171043895	#N/A	#N/A	7.08749e+07	Yes
CUL3	Q13618	Cullin-3 OS=Homo sapiens OX=9606 GN=CUL3 PE=1 SV=2	#N/A	#N/A	#N/A	4893113	Yes	176	#N/A	#N/A
CYBRD1	Q53TN4	Plasma membrane ascorbate-dependent reductase CYBRD1 OS=Homo sapiens OX=9606 GN=CYBRD1 PE=1 SV=1	#N/A	#N/A	#N/A	52596764	Yes	52	#N/A	Yes
CYC1	P08574	Cytochrome c1, heme protein, mitochondrial OS=Homo sapiens OX=9606 GN=CYC1 PE=1 SV=3	#N/A	#N/A	#N/A	20320352	Yes	120	#N/A	#N/A
DAPK1	P53355	Death-associated protein kinase 1 OS=Homo sapiens OX=9606 GN=DAPK1 PE=1 SV=6	#N/A	#N/A	#N/A	38295692	#N/A	#N/A	79169298	#N/A
DBN1	Q16643	Drebrin OS=Homo sapiens OX=9606 GN=DBN1 PE=1 SV=4	3363790364	#N/A	#N/A	1518339520	#N/A	#N/A	1.9252e+09	Yes
DCAF1	Q9Y4B6	DDB1- and CUL4-associated factor 1 OS=Homo sapiens OX=9606 GN=DCAF1 PE=1 SV=3	#N/A	#N/A	#N/A	#N/A	#N/A	#N/A	#N/A	#N/A
DCHS1	Q96JQ0	Protocadherin-16 OS=Homo sapiens OX=9606 GN=DCHS1 PE=1 SV=1	#N/A	#N/A	#N/A	23615494	Yes	106	#N/A	Yes
DCLK2	Q8N568	Serine/threonine-protein kinase DCLK2 OS=Homo sapiens OX=9606 GN=DCLK2 PE=1 SV=4	#N/A	#N/A	#N/A	605865152	Yes	1	#N/A	#N/A
DDAH2	O95865	N(G),N(G)-dimethylarginine dimethylaminohydrolase 2 OS=Homo sapiens OX=9606 GN=DDAH2 PE=1 SV=1	25639700	Yes	90	20518052	Yes	119	#N/A	#N/A
DDOST	P39656	Dolichyl-diphosphooligosaccharide--protein glycosyltransferase 48 kDa subunit OS=Homo sapiens OX=9606 GN=DDOST PE=1 SV=4	59044372	Yes	43	#N/A	#N/A	#N/A	#N/A	#N/A
DDX10	Q13206	Probable ATP-dependent RNA helicase DDX10 OS=Homo sapiens OX=9606 GN=DDX10 PE=1 SV=2	42747020	Yes	63	#N/A	#N/A	#N/A	#N/A	#N/A
DDX17	Q92841	Probable ATP-dependent RNA helicase DDX17 OS=Homo sapiens OX=9606 GN=DDX17 PE=1 SV=2	116722084	Yes	15	86389360	Yes	30	#N/A	#N/A
DDX39A	O00148	ATP-dependent RNA helicase DDX39A OS=Homo sapiens OX=9606 GN=DDX39A PE=1 SV=2	#N/A	#N/A	#N/A	28341132	Yes	85	#N/A	#N/A
DDX41	Q9UJV9	Probable ATP-dependent RNA helicase DDX41 OS=Homo sapiens OX=9606 GN=DDX41 PE=1 SV=2	84215032	#N/A	#N/A	207125547	#N/A	#N/A	72306506	#N/A
DDX5	P17844	Probable ATP-dependent RNA helicase DDX5 OS=Homo sapiens OX=9606 GN=DDX5 PE=1 SV=1	48072324	#N/A	#N/A	38791636	#N/A	#N/A	14801478	#N/A
DEFB1	P60022	Beta-defensin 1 OS=Homo sapiens OX=9606 GN=DEFB1 PE=1 SV=1	109928624	Yes	17	140984528	Yes	13	#N/A	Yes
DHCR24	Q15392	Delta(24)-sterol reductase OS=Homo sapiens OX=9606 GN=DHCR24 PE=1 SV=2	#N/A	#N/A	#N/A	67081988	#N/A	#N/A	89239408	#N/A
DHCR7	Q9UBM7	7-dehydrocholesterol reductase OS=Homo sapiens OX=9606 GN=DHCR7 PE=1 SV=1	#N/A	#N/A	#N/A	41889968	#N/A	#N/A	19463186	#N/A
DHX30	Q7L2E3	ATP-dependent RNA helicase DHX30 OS=Homo sapiens OX=9606 GN=DHX30 PE=1 SV=1	#N/A	#N/A	#N/A	10084170	Yes	159	#N/A	#N/A
DHX9	Q08211	ATP-dependent RNA helicase A OS=Homo sapiens OX=9606 GN=DHX9 PE=1 SV=4	#N/A	#N/A	#N/A	56352076	Yes	47	#N/A	#N/A
DLG5	Q8TDM6	Disks large homolog 5 OS=Homo sapiens OX=9606 GN=DLG5 PE=1 SV=4	103069370	#N/A	#N/A	105186464	#N/A	#N/A	86935040	#N/A
DMAC2	Q9NW81	Distal membrane-arm assembly complex protein 2 OS=Homo sapiens OX=9606 GN=DMAC2 PE=1 SV=3	85940184	Yes	28	56020984	Yes	48	#N/A	#N/A
DNAH12	Q6ZR08	Dynein axonemal heavy chain 12 OS=Homo sapiens OX=9606 GN=DNAH12 PE=2 SV=2	#N/A	#N/A	#N/A	24245124	Yes	102	#N/A	#N/A
DNAJA1	P31689	DnaJ homolog subfamily A member 1 OS=Homo sapiens OX=9606 GN=DNAJA1 PE=1 SV=2	1.17185e+07	Yes	126	#N/A	#N/A	#N/A	#N/A	#N/A
DNAJA2	O60884	DnaJ homolog subfamily A member 2 OS=Homo sapiens OX=9606 GN=DNAJA2 PE=1 SV=1	45372888	Yes	55	48808628	Yes	56	#N/A	#N/A
DPYSL2	Q16555	Dihydropyrimidinase-related protein 2 OS=Homo sapiens OX=9606 GN=DPYSL2 PE=1 SV=1	#N/A	#N/A	#N/A	5.55427e+07	Yes	49	#N/A	Yes
DSP	P15924	Desmoplakin OS=Homo sapiens OX=9606 GN=DSP PE=1 SV=3	#N/A	#N/A	#N/A	#N/A	#N/A	#N/A	6.85665e+06	#N/A
DSTN	P60981	Destrin OS=Homo sapiens OX=9606 GN=DSTN PE=1 SV=3	8721767	Yes	135	9323933	Yes	161	#N/A	#N/A
DUS3L	Q96G46	tRNA-dihydrouridine(47) synthase [NAD(P)(+)]-like OS=Homo sapiens OX=9606 GN=DUS3L PE=1 SV=2	47732788	Yes	53	#N/A	#N/A	#N/A	#N/A	#N/A
DUT	P33316	Deoxyuridine 5'-triphosphate nucleotidohydrolase, mitochondrial OS=Homo sapiens OX=9606 GN=DUT PE=1 SV=4	7068383	Yes	141	2.31222e+07	Yes	107	#N/A	#N/A
DYNC1H1	Q14204	Cytoplasmic dynein 1 heavy chain 1 OS=Homo sapiens OX=9606 GN=DYNC1H1 PE=1 SV=5	#N/A	#N/A	#N/A	104635320	#N/A	#N/A	175683915	#N/A
DYNC1I2	Q13409	Cytoplasmic dynein 1 intermediate chain 2 OS=Homo sapiens OX=9606 GN=DYNC1I2 PE=1 SV=3	#N/A	#N/A	#N/A	#N/A	#N/A	#N/A	#N/A	#N/A
DYNC1LI2	O43237	Cytoplasmic dynein 1 light intermediate chain 2 OS=Homo sapiens OX=9606 GN=DYNC1LI2 PE=1 SV=1	4249642	Yes	146	#N/A	#N/A	#N/A	#N/A	#N/A
EBNA1BP2	Q99848	Probable rRNA-processing protein EBP2 OS=Homo sapiens OX=9606 GN=EBNA1BP2 PE=1 SV=2	17127854	Yes	105	24669036	Yes	98	#N/A	#N/A
EEF1A1	P68104	Elongation factor 1-alpha 1 OS=Homo sapiens OX=9606 GN=EEF1A1 PE=1 SV=1	1.43355e+09	#N/A	#N/A	2727861398	#N/A	#N/A	1780039306	#N/A
EEF1A2	Q05639	Elongation factor 1-alpha 2 OS=Homo sapiens OX=9606 GN=EEF1A2 PE=1 SV=1	1224578144	Yes	1	#N/A	#N/A	#N/A	#N/A	#N/A
EEF1B2	P24534	Elongation factor 1-beta OS=Homo sapiens OX=9606 GN=EEF1B2 PE=1 SV=3	#N/A	#N/A	#N/A	11514697	Yes	154	#N/A	#N/A
EEF1D	P29692	Elongation factor 1-delta OS=Homo sapiens OX=9606 GN=EEF1D PE=1 SV=5	41046560	Yes	65	49368246	Yes	55	#N/A	#N/A
EEF1G	P26641	Elongation factor 1-gamma OS=Homo sapiens OX=9606 GN=EEF1G PE=1 SV=3	24680358	#N/A	#N/A	77395504	#N/A	#N/A	57459249	#N/A
EEF2	P13639	Elongation factor 2 OS=Homo sapiens OX=9606 GN=EEF2 PE=1 SV=4	75803489	#N/A	#N/A	1.01942e+08	#N/A	#N/A	50790062	Yes
EFHD1	Q9BUP0	EF-hand domain-containing protein D1 OS=Homo sapiens OX=9606 GN=EFHD1 PE=1 SV=1	408304588	#N/A	#N/A	87168040	#N/A	#N/A	71724712	#N/A
EFHD2	Q96C19	EF-hand domain-containing protein D2 OS=Homo sapiens OX=9606 GN=EFHD2 PE=1 SV=1	#N/A	#N/A	#N/A	#N/A	#N/A	#N/A	9692754	#N/A
EGFR	P00533	Epidermal growth factor receptor OS=Homo sapiens OX=9606 GN=EGFR PE=1 SV=2	62106248	#N/A	#N/A	7703354	#N/A	#N/A	57512693	Yes
EHBP1L1	Q8N3D4	EH domain-binding protein 1-like protein 1 OS=Homo sapiens OX=9606 GN=EHBP1L1 PE=1 SV=2	#N/A	#N/A	#N/A	118277784	Yes	18	#N/A	Yes
EHD1	Q9H4M9	EH domain-containing protein 1 OS=Homo sapiens OX=9606 GN=EHD1 PE=1 SV=2	51083536	#N/A	#N/A	34393320	#N/A	#N/A	25132003	Yes
EIF2AK3	Q9NZJ5	Eukaryotic translation initiation factor 2-alpha kinase 3 OS=Homo sapiens OX=9606 GN=EIF2AK3 PE=1 SV=3	#N/A	#N/A	#N/A	#N/A	#N/A	#N/A	31693956	#N/A
EIF2S2	P20042	Eukaryotic translation initiation factor 2 subunit 2 OS=Homo sapiens OX=9606 GN=EIF2S2 PE=1 SV=2	#N/A	#N/A	#N/A	7649970	Yes	167	#N/A	#N/A
EIF3A	Q14152	Eukaryotic translation initiation factor 3 subunit A OS=Homo sapiens OX=9606 GN=EIF3A PE=1 SV=1	13025919	Yes	121	13113932	Yes	149	#N/A	#N/A
EIF3CL	B5ME19	Eukaryotic translation initiation factor 3 subunit C-like protein OS=Homo sapiens OX=9606 GN=EIF3CL PE=1 SV=1	#N/A	#N/A	#N/A	#N/A	#N/A	#N/A	7389166	#N/A
EIF3D	O15371	Eukaryotic translation initiation factor 3 subunit D OS=Homo sapiens OX=9606 GN=EIF3D PE=1 SV=1	#N/A	#N/A	#N/A	8503505	#N/A	#N/A	14633426	#N/A
EIF3I	Q13347	Eukaryotic translation initiation factor 3 subunit I OS=Homo sapiens OX=9606 GN=EIF3I PE=1 SV=1	#N/A	#N/A	#N/A	78203696	Yes	33	#N/A	#N/A
EIF4A1	P60842	Eukaryotic initiation factor 4A-I OS=Homo sapiens OX=9606 GN=EIF4A1 PE=1 SV=1	78637182	#N/A	#N/A	134182992	#N/A	#N/A	66171390	#N/A
EIF4B	P23588	Eukaryotic translation initiation factor 4B OS=Homo sapiens OX=9606 GN=EIF4B PE=1 SV=2	7438168	Yes	139	17062020	Yes	128	#N/A	#N/A
EIF4G1	Q04637	Eukaryotic translation initiation factor 4 gamma 1 OS=Homo sapiens OX=9606 GN=EIF4G1 PE=1 SV=4	30731248	Yes	82	40330052	Yes	65	#N/A	#N/A
EIF4G3	O43432	Eukaryotic translation initiation factor 4 gamma 3 OS=Homo sapiens OX=9606 GN=EIF4G3 PE=1 SV=2	#N/A	#N/A	#N/A	#N/A	#N/A	#N/A	7.51838e+06	#N/A
EIF4H	Q15056	Eukaryotic translation initiation factor 4H OS=Homo sapiens OX=9606 GN=EIF4H PE=1 SV=5	#N/A	#N/A	#N/A	#N/A	#N/A	#N/A	#N/A	#N/A
EIF5A2	Q9GZV4	Eukaryotic translation initiation factor 5A-2 OS=Homo sapiens OX=9606 GN=EIF5A2 PE=1 SV=3	#N/A	#N/A	#N/A	110901420	Yes	20	#N/A	#N/A
EIF5AL1	Q6IS14	Eukaryotic translation initiation factor 5A-1-like OS=Homo sapiens OX=9606 GN=EIF5AL1 PE=2 SV=2	11165857	Yes	131	#N/A	#N/A	#N/A	#N/A	Yes
ELL	P55199	RNA polymerase II elongation factor ELL OS=Homo sapiens OX=9606 GN=ELL PE=1 SV=1	#N/A	#N/A	#N/A	#N/A	#N/A	#N/A	#N/A	#N/A
ELOB	Q15370	Elongin-B OS=Homo sapiens OX=9606 GN=ELOB PE=1 SV=1	#N/A	#N/A	#N/A	#N/A	#N/A	#N/A	#N/A	#N/A
EMD	P50402	Emerin OS=Homo sapiens OX=9606 GN=EMD PE=1 SV=1	#N/A	#N/A	#N/A	#N/A	#N/A	#N/A	43879388	#N/A
ENO1	P06733	Alpha-enolase OS=Homo sapiens OX=9606 GN=ENO1 PE=1 SV=2	92715908	#N/A	#N/A	677020676	#N/A	#N/A	36719126	Yes
EPB41L5	Q9HCM4	Band 4.1-like protein 5 OS=Homo sapiens OX=9606 GN=EPB41L5 PE=1 SV=3	30052192	#N/A	#N/A	30382912	#N/A	#N/A	25139848	Yes
EPPK1	P58107	Epiplakin OS=Homo sapiens OX=9606 GN=EPPK1 PE=1 SV=3	#N/A	#N/A	#N/A	#N/A	#N/A	#N/A	1.47292e+06	#N/A
EPRS1	P07814	Bifunctional glutamate/proline--tRNA ligase OS=Homo sapiens OX=9606 GN=EPRS1 PE=1 SV=5	#N/A	#N/A	#N/A	16007898	Yes	135	#N/A	#N/A
EPS8	Q12929	Epidermal growth factor receptor kinase substrate 8 OS=Homo sapiens OX=9606 GN=EPS8 PE=1 SV=1	36189308	#N/A	#N/A	#N/A	#N/A	#N/A	5.95389e+07	#N/A
EPS8L1	Q8TE68	Epidermal growth factor receptor kinase substrate 8-like protein 1 OS=Homo sapiens OX=9606 GN=EPS8L1 PE=1 SV=3	#N/A	#N/A	#N/A	#N/A	#N/A	#N/A	5729130	#N/A
ERH	P84090	Enhancer of rudimentary homolog OS=Homo sapiens OX=9606 GN=ERH PE=1 SV=1	#N/A	#N/A	#N/A	#N/A	#N/A	#N/A	1.68949e+06	#N/A
ERMP1	Q7Z2K6	Endoplasmic reticulum metallopeptidase 1 OS=Homo sapiens OX=9606 GN=ERMP1 PE=1 SV=2	23469978	Yes	94	#N/A	#N/A	#N/A	#N/A	#N/A
ETFA	P13804	Electron transfer flavoprotein subunit alpha, mitochondrial OS=Homo sapiens OX=9606 GN=ETFA PE=1 SV=1	12485718	Yes	124	12022389	Yes	152	#N/A	#N/A
EVI5L	Q96CN4	EVI5-like protein OS=Homo sapiens OX=9606 GN=EVI5L PE=1 SV=1	#N/A	#N/A	#N/A	#N/A	#N/A	#N/A	#N/A	#N/A
EWSR1	Q01844	RNA-binding protein EWS OS=Homo sapiens OX=9606 GN=EWSR1 PE=1 SV=1	35199072	Yes	74	19496072	Yes	122	#N/A	#N/A
EXOSC3	Q9NQT5	Exosome complex component RRP40 OS=Homo sapiens OX=9606 GN=EXOSC3 PE=1 SV=3	32655292	Yes	77	#N/A	#N/A	#N/A	#N/A	#N/A
EZR	P15311	Ezrin OS=Homo sapiens OX=9606 GN=EZR PE=1 SV=4	60145736	Yes	38	#N/A	#N/A	#N/A	#N/A	Yes
FAM120A	Q9NZB2	Constitutive coactivator of PPAR-gamma-like protein 1 OS=Homo sapiens OX=9606 GN=FAM120A PE=1 SV=2	6396350	#N/A	#N/A	7086744	#N/A	#N/A	4388720	#N/A
FARSB	Q9NSD9	Phenylalanine--tRNA ligase beta subunit OS=Homo sapiens OX=9606 GN=FARSB PE=1 SV=3	#N/A	#N/A	#N/A	#N/A	#N/A	#N/A	3.07576e+06	#N/A
FASN	P49327	Fatty acid synthase OS=Homo sapiens OX=9606 GN=FASN PE=1 SV=3	6.23667e+08	#N/A	#N/A	1100364690	#N/A	#N/A	295943638	Yes
FASTK	Q14296	Fas-activated serine/threonine kinase OS=Homo sapiens OX=9606 GN=FASTK PE=1 SV=1	#N/A	#N/A	#N/A	#N/A	#N/A	#N/A	8.22401e+06	#N/A
FAU	P62861	FAU ubiquitin-like and ribosomal protein S30 OS=Homo sapiens OX=9606 GN=FAU PE=1 SV=2	243580888	#N/A	#N/A	363873384	#N/A	#N/A	90891844	#N/A
FBL	P22087	rRNA 2'-O-methyltransferase fibrillarin OS=Homo sapiens OX=9606 GN=FBL PE=1 SV=2	#N/A	#N/A	#N/A	19264674	#N/A	#N/A	20343486	#N/A
FDPS	P14324	Farnesyl pyrophosphate synthase OS=Homo sapiens OX=9606 GN=FDPS PE=1 SV=4	#N/A	#N/A	#N/A	26830764	Yes	90	#N/A	#N/A
FLG2	Q5D862	Filaggrin-2 OS=Homo sapiens OX=9606 GN=FLG2 PE=1 SV=1	15202071	#N/A	#N/A	#N/A	#N/A	#N/A	12057946	#N/A
FLII	Q13045	Protein flightless-1 homolog OS=Homo sapiens OX=9606 GN=FLII PE=1 SV=2	270806210	#N/A	#N/A	609799188	#N/A	#N/A	214523993	#N/A
FLNA	P21333	Filamin-A OS=Homo sapiens OX=9606 GN=FLNA PE=1 SV=4	1832133207	#N/A	#N/A	1384818700	#N/A	#N/A	2.04354e+09	Yes
FLNB	O75369	Filamin-B OS=Homo sapiens OX=9606 GN=FLNB PE=1 SV=2	621523918	#N/A	#N/A	505488985	#N/A	#N/A	971807673	Yes
FMNL2	Q96PY5	Formin-like protein 2 OS=Homo sapiens OX=9606 GN=FMNL2 PE=1 SV=3	191148432	Yes	8	#N/A	#N/A	#N/A	#N/A	Yes
FMR1	Q06787	Fragile X messenger ribonucleoprotein 1 OS=Homo sapiens OX=9606 GN=FMR1 PE=1 SV=1	#N/A	#N/A	#N/A	3.64669e+06	Yes	185	#N/A	#N/A
FSCN1	Q16658	Fascin OS=Homo sapiens OX=9606 GN=FSCN1 PE=1 SV=3	#N/A	#N/A	#N/A	#N/A	#N/A	#N/A	3.31659e+06	Yes
G3BP1	Q13283	Ras GTPase-activating protein-binding protein 1 OS=Homo sapiens OX=9606 GN=G3BP1 PE=1 SV=1	#N/A	#N/A	#N/A	#N/A	#N/A	#N/A	1.92271e+06	#N/A
G6PD	P11413	Glucose-6-phosphate 1-dehydrogenase OS=Homo sapiens OX=9606 GN=G6PD PE=1 SV=4	1033664803	#N/A	#N/A	1409251447	#N/A	#N/A	6.75876e+08	#N/A
GALNT7	Q86SF2	N-acetylgalactosaminyltransferase 7 OS=Homo sapiens OX=9606 GN=GALNT7 PE=1 SV=1	#N/A	#N/A	#N/A	11364061	Yes	155	#N/A	#N/A
GANAB	Q14697	Neutral alpha-glucosidase AB OS=Homo sapiens OX=9606 GN=GANAB PE=1 SV=3	131992444	#N/A	#N/A	319170336	#N/A	#N/A	8.70779e+07	#N/A
GAPDH	P04406	Glyceraldehyde-3-phosphate dehydrogenase OS=Homo sapiens OX=9606 GN=GAPDH PE=1 SV=3	8.6302e+09	#N/A	#N/A	8538750713	#N/A	#N/A	3206218268	Yes
GDF5	P43026	Growth/differentiation factor 5 OS=Homo sapiens OX=9606 GN=GDF5 PE=1 SV=4	#N/A	#N/A	#N/A	8841091	Yes	164	#N/A	#N/A
GIPC1	O14908	PDZ domain-containing protein GIPC1 OS=Homo sapiens OX=9606 GN=GIPC1 PE=1 SV=2	62347658	#N/A	#N/A	66498554	#N/A	#N/A	25343920	Yes
GLUL	P15104	Glutamine synthetase OS=Homo sapiens OX=9606 GN=GLUL PE=1 SV=4	#N/A	#N/A	#N/A	#N/A	#N/A	#N/A	#N/A	Yes
GMEB1	Q9Y692	Glucocorticoid modulatory element-binding protein 1 OS=Homo sapiens OX=9606 GN=GMEB1 PE=1 SV=2	80176632	Yes	31	#N/A	#N/A	#N/A	#N/A	#N/A
GNAT3	A8MTJ3	Guanine nucleotide-binding protein G(t) subunit alpha-3 OS=Homo sapiens OX=9606 GN=GNAT3 PE=2 SV=2	19861560	#N/A	#N/A	#N/A	#N/A	#N/A	12695859	#N/A
GNB2	P62879	Guanine nucleotide-binding protein G(I)/G(S)/G(T) subunit beta-2 OS=Homo sapiens OX=9606 GN=GNB2 PE=1 SV=3	#N/A	#N/A	#N/A	24489896	Yes	101	#N/A	Yes
GNB4	Q9HAV0	Guanine nucleotide-binding protein subunit beta-4 OS=Homo sapiens OX=9606 GN=GNB4 PE=1 SV=3	44535680	Yes	58	#N/A	#N/A	#N/A	#N/A	Yes
GNL3	Q9BVP2	Guanine nucleotide-binding protein-like 3 OS=Homo sapiens OX=9606 GN=GNL3 PE=1 SV=2	193965376	#N/A	#N/A	81688000	#N/A	#N/A	17103418	#N/A
GPRC5A	Q8NFJ5	Retinoic acid-induced protein 3 OS=Homo sapiens OX=9606 GN=GPRC5A PE=1 SV=2	106628264	#N/A	#N/A	159786248	#N/A	#N/A	91417351	Yes
GRN	P28799	Progranulin OS=Homo sapiens OX=9606 GN=GRN PE=1 SV=2	1706298128	#N/A	#N/A	1856080208	#N/A	#N/A	830126128	Yes
GSN	P06396	Gelsolin OS=Homo sapiens OX=9606 GN=GSN PE=1 SV=1	653965704	#N/A	#N/A	691989231	#N/A	#N/A	190872796	Yes
GSR	P00390	Glutathione reductase, mitochondrial OS=Homo sapiens OX=9606 GN=GSR PE=1 SV=2	#N/A	#N/A	#N/A	73925704	Yes	34	#N/A	#N/A
GSTP1	P09211	Glutathione S-transferase P OS=Homo sapiens OX=9606 GN=GSTP1 PE=1 SV=2	57592709	#N/A	#N/A	104585674	#N/A	#N/A	18523322	#N/A
GSTZ1	O43708	Maleylacetoacetate isomerase OS=Homo sapiens OX=9606 GN=GSTZ1 PE=1 SV=3	#N/A	#N/A	#N/A	#N/A	#N/A	#N/A	2.47788e+06	#N/A
GTPBP4	Q9BZE4	GTP-binding protein 4 OS=Homo sapiens OX=9606 GN=GTPBP4 PE=1 SV=3	8312902	#N/A	#N/A	10520939	#N/A	#N/A	4.01486e+06	#N/A
H1-0	P07305	Histone H1.0 OS=Homo sapiens OX=9606 GN=H1-0 PE=1 SV=3	140278692	#N/A	#N/A	179956912	#N/A	#N/A	223375368	#N/A
H1-3	P16402	Histone H1.3 OS=Homo sapiens OX=9606 GN=H1-3 PE=1 SV=2	5798015604	#N/A	#N/A	7025435508	#N/A	#N/A	4717078279	#N/A
H1-5	P16401	Histone H1.5 OS=Homo sapiens OX=9606 GN=H1-5 PE=1 SV=3	715567792	#N/A	#N/A	779246700	#N/A	#N/A	685472211	#N/A
H2AC14	Q99878	Histone H2A type 1-J OS=Homo sapiens OX=9606 GN=H2AC14 PE=1 SV=3	#N/A	#N/A	#N/A	341081700	#N/A	#N/A	316711355	#N/A
H2AC25	Q7L7L0	Histone H2A type 3 OS=Homo sapiens OX=9606 GN=H2AC25 PE=1 SV=3	4216957046	#N/A	#N/A	4559241460	#N/A	#N/A	5193794668	#N/A
H2AC6	Q93077	Histone H2A type 1-C OS=Homo sapiens OX=9606 GN=H2AC6 PE=1 SV=3	402496640	#N/A	#N/A	640956736	#N/A	#N/A	432328428	#N/A
H2AZ2	Q71UI9	Histone H2A.V OS=Homo sapiens OX=9606 GN=H2AZ2 PE=1 SV=3	15271277	#N/A	#N/A	270431488	#N/A	#N/A	139636592	#N/A
H2BC12	O60814	Histone H2B type 1-K OS=Homo sapiens OX=9606 GN=H2BC12 PE=1 SV=3	8.71706e+09	#N/A	#N/A	13291991420	#N/A	#N/A	8173791681	#N/A
H2BC18	Q5QNW6	Histone H2B type 2-F OS=Homo sapiens OX=9606 GN=H2BC18 PE=1 SV=3	#N/A	#N/A	#N/A	1802574368	#N/A	#N/A	831757240	#N/A
H2BC21	Q16778	Histone H2B type 2-E OS=Homo sapiens OX=9606 GN=H2BC21 PE=1 SV=3	765274200	#N/A	#N/A	96105921	#N/A	#N/A	40704380	#N/A
H3-3A; H3-3B	P84243	Histone H3.3 OS=Homo sapiens OX=9606 GN=H3-3A PE=1 SV=2	8158332188	#N/A	#N/A	12257136086	#N/A	#N/A	7917714646	#N/A
H3-7	Q5TEC6	Histone H3-7 OS=Homo sapiens OX=9606 GN=H3-7 PE=1 SV=1	#N/A	#N/A	#N/A	27595824	#N/A	#N/A	12783897	#N/A
H3Y2	P0DPK5	Histone H3.X OS=Homo sapiens OX=9606 GN=H3Y2 PE=5 SV=1	487447552	#N/A	#N/A	116777968	#N/A	#N/A	157534819	#N/A
H4C1; H4C11; H4C12; H4C13; H4C14; H4C15; H4C16; H4C2; H4C3; H4C4; H4C5; H4C6; H4C8; H4C9	P62805	Histone H4 OS=Homo sapiens OX=9606 GN=H4C1 PE=1 SV=2	3200348878	#N/A	#N/A	8901347998	#N/A	#N/A	2079856455	#N/A
HADHA	P40939	Trifunctional enzyme subunit alpha, mitochondrial OS=Homo sapiens OX=9606 GN=HADHA PE=1 SV=2	25515998	#N/A	#N/A	19941510	#N/A	#N/A	4.29966e+06	#N/A
HBA1; HBA2	P69905	Hemoglobin subunit alpha OS=Homo sapiens OX=9606 GN=HBA1 PE=1 SV=2	60080566	Yes	39	85302270	Yes	31	#N/A	#N/A
HDAC1	Q13547	Histone deacetylase 1 OS=Homo sapiens OX=9606 GN=HDAC1 PE=1 SV=1	#N/A	#N/A	#N/A	#N/A	#N/A	#N/A	11819642	#N/A
HELZ	P42694	Probable helicase with zinc finger domain OS=Homo sapiens OX=9606 GN=HELZ PE=1 SV=2	#N/A	#N/A	#N/A	#N/A	#N/A	#N/A	46758164	Yes
HK1	P19367	Hexokinase-1 OS=Homo sapiens OX=9606 GN=HK1 PE=1 SV=3	17032624	Yes	106	42919758	Yes	63	#N/A	#N/A
HMGA1	P17096	High mobility group protein HMG-I/HMG-Y OS=Homo sapiens OX=9606 GN=HMGA1 PE=1 SV=3	#N/A	#N/A	#N/A	97378088	#N/A	#N/A	7.48058e+07	#N/A
HMGB1	P09429	High mobility group protein B1 OS=Homo sapiens OX=9606 GN=HMGB1 PE=1 SV=3	#N/A	#N/A	#N/A	95894975	Yes	26	#N/A	Yes
HMGN2	P05204	Non-histone chromosomal protein HMG-17 OS=Homo sapiens OX=9606 GN=HMGN2 PE=1 SV=3	#N/A	#N/A	#N/A	25340060	Yes	95	#N/A	#N/A
HMGN3	Q15651	High mobility group nucleosome-binding domain-containing protein 3 OS=Homo sapiens OX=9606 GN=HMGN3 PE=1 SV=2	35515528	Yes	73	53243212	Yes	50	#N/A	#N/A
HMGN4	O00479	High mobility group nucleosome-binding domain-containing protein 4 OS=Homo sapiens OX=9606 GN=HMGN4 PE=1 SV=3	#N/A	#N/A	#N/A	11723889	#N/A	#N/A	27915664	#N/A
HNRNPA0	Q13151	Heterogeneous nuclear ribonucleoprotein A0 OS=Homo sapiens OX=9606 GN=HNRNPA0 PE=1 SV=1	43086564	#N/A	#N/A	53348396	#N/A	#N/A	15308537	#N/A
HNRNPA1	P09651	Heterogeneous nuclear ribonucleoprotein A1 OS=Homo sapiens OX=9606 GN=HNRNPA1 PE=1 SV=5	9.85608e+08	#N/A	#N/A	9.4315e+08	#N/A	#N/A	2.25663e+08	#N/A
HNRNPA2B1	P22626	Heterogeneous nuclear ribonucleoproteins A2/B1 OS=Homo sapiens OX=9606 GN=HNRNPA2B1 PE=1 SV=2	583225153	#N/A	#N/A	220889184	#N/A	#N/A	4.1931e+07	#N/A
HNRNPA3	P51991	Heterogeneous nuclear ribonucleoprotein A3 OS=Homo sapiens OX=9606 GN=HNRNPA3 PE=1 SV=2	703464203	#N/A	#N/A	657261695	#N/A	#N/A	54851937	#N/A
HNRNPAB	Q99729	Heterogeneous nuclear ribonucleoprotein A/B OS=Homo sapiens OX=9606 GN=HNRNPAB PE=1 SV=2	#N/A	#N/A	#N/A	#N/A	#N/A	#N/A	48425660	#N/A
HNRNPC	P07910	Heterogeneous nuclear ribonucleoproteins C1/C2 OS=Homo sapiens OX=9606 GN=HNRNPC PE=1 SV=4	#N/A	#N/A	#N/A	89264552	Yes	29	#N/A	#N/A
HNRNPD	Q14103	Heterogeneous nuclear ribonucleoprotein D0 OS=Homo sapiens OX=9606 GN=HNRNPD PE=1 SV=1	14441812	Yes	117	#N/A	#N/A	#N/A	#N/A	#N/A
HNRNPDL	O14979	Heterogeneous nuclear ribonucleoprotein D-like OS=Homo sapiens OX=9606 GN=HNRNPDL PE=1 SV=3	3.61828e+08	Yes	5	48159852	Yes	57	#N/A	#N/A
HNRNPF	P52597	Heterogeneous nuclear ribonucleoprotein F OS=Homo sapiens OX=9606 GN=HNRNPF PE=1 SV=3	191739304	#N/A	#N/A	156842952	#N/A	#N/A	36466840	#N/A
HNRNPK	P61978	Heterogeneous nuclear ribonucleoprotein K OS=Homo sapiens OX=9606 GN=HNRNPK PE=1 SV=1	215164690	#N/A	#N/A	185183220	#N/A	#N/A	11631361	#N/A
HNRNPL	P14866	Heterogeneous nuclear ribonucleoprotein L OS=Homo sapiens OX=9606 GN=HNRNPL PE=1 SV=2	78351230	#N/A	#N/A	50009888	#N/A	#N/A	22675806	#N/A
HNRNPM	P52272	Heterogeneous nuclear ribonucleoprotein M OS=Homo sapiens OX=9606 GN=HNRNPM PE=1 SV=3	4476944500	#N/A	#N/A	3625838916	#N/A	#N/A	1.20965e+09	#N/A
HNRNPR	O43390	Heterogeneous nuclear ribonucleoprotein R OS=Homo sapiens OX=9606 GN=HNRNPR PE=1 SV=1	20744238	Yes	100	62059432	Yes	43	#N/A	#N/A
HNRNPU	Q00839	Heterogeneous nuclear ribonucleoprotein U OS=Homo sapiens OX=9606 GN=HNRNPU PE=1 SV=6	750119242	#N/A	#N/A	914371217	#N/A	#N/A	459857273	#N/A
HNRNPUL2	Q1KMD3	Heterogeneous nuclear ribonucleoprotein U-like protein 2 OS=Homo sapiens OX=9606 GN=HNRNPUL2 PE=1 SV=1	#N/A	#N/A	#N/A	#N/A	#N/A	#N/A	#N/A	#N/A
HRNR	Q86YZ3	Hornerin OS=Homo sapiens OX=9606 GN=HRNR PE=1 SV=2	1.0758e+08	#N/A	#N/A	13460731	#N/A	#N/A	2.18878e+08	#N/A
HSD17B12	Q53GQ0	Very-long-chain 3-oxoacyl-CoA reductase OS=Homo sapiens OX=9606 GN=HSD17B12 PE=1 SV=2	48662516	#N/A	#N/A	70064912	#N/A	#N/A	39590376	#N/A
HSD17B4	P51659	Peroxisomal multifunctional enzyme type 2 OS=Homo sapiens OX=9606 GN=HSD17B4 PE=1 SV=3	92199784	Yes	24	24642948	Yes	99	#N/A	#N/A
HSP90AA1	P07900	Heat shock protein HSP 90-alpha OS=Homo sapiens OX=9606 GN=HSP90AA1 PE=1 SV=5	453608757	#N/A	#N/A	542013448	#N/A	#N/A	3.3159e+08	#N/A
HSP90AB1	P08238	Heat shock protein HSP 90-beta OS=Homo sapiens OX=9606 GN=HSP90AB1 PE=1 SV=4	#N/A	#N/A	#N/A	67615095	Yes	38	#N/A	#N/A
HSPA1B	P0DMV9	Heat shock 70 kDa protein 1B OS=Homo sapiens OX=9606 GN=HSPA1B PE=1 SV=1	140587678	#N/A	#N/A	673873736	#N/A	#N/A	192827096	#N/A
HSPA5	P11021	Endoplasmic reticulum chaperone BiP OS=Homo sapiens OX=9606 GN=HSPA5 PE=1 SV=2	52340392	#N/A	#N/A	227747440	#N/A	#N/A	3.00899e+07	#N/A
HSPA8	P11142	Heat shock cognate 71 kDa protein OS=Homo sapiens OX=9606 GN=HSPA8 PE=1 SV=1	199947380	#N/A	#N/A	742782587	#N/A	#N/A	7.38693e+07	#N/A
HSPA9	P38646	Stress-70 protein, mitochondrial OS=Homo sapiens OX=9606 GN=HSPA9 PE=1 SV=2	550914576	#N/A	#N/A	561917804	#N/A	#N/A	1.25987e+08	#N/A
HSPB1	P04792	Heat shock protein beta-1 OS=Homo sapiens OX=9606 GN=HSPB1 PE=1 SV=2	3312698426	#N/A	#N/A	3264308940	#N/A	#N/A	871340093	Yes
HSPD1	P10809	60 kDa heat shock protein, mitochondrial OS=Homo sapiens OX=9606 GN=HSPD1 PE=1 SV=2	247393758	#N/A	#N/A	348963860	#N/A	#N/A	8750048	#N/A
HSPE1	P61604	10 kDa heat shock protein, mitochondrial OS=Homo sapiens OX=9606 GN=HSPE1 PE=1 SV=2	#N/A	#N/A	#N/A	2.29473e+07	Yes	108	#N/A	#N/A
HTATSF1	O43719	HIV Tat-specific factor 1 OS=Homo sapiens OX=9606 GN=HTATSF1 PE=1 SV=1	#N/A	#N/A	#N/A	18197540	Yes	125	#N/A	#N/A
IDH1	O75874	Isocitrate dehydrogenase [NADP] cytoplasmic OS=Homo sapiens OX=9606 GN=IDH1 PE=1 SV=2	37505572	Yes	71	47456408	Yes	58	#N/A	#N/A
IGF2BP2	Q9Y6M1	Insulin-like growth factor 2 mRNA-binding protein 2 OS=Homo sapiens OX=9606 GN=IGF2BP2 PE=1 SV=2	6432991	Yes	143	1.48163e+07	Yes	138	#N/A	#N/A
IGHG1	P01857	Immunoglobulin heavy constant gamma 1 OS=Homo sapiens OX=9606 GN=IGHG1 PE=1 SV=1	809973504	#N/A	#N/A	1240136104	#N/A	#N/A	100696016	#N/A
IGKV2D-24	A0A075B6R9	Probable non-functional immunoglobulin kappa variable 2D-24 OS=Homo sapiens OX=9606 GN=IGKV2D-24 PE=1 SV=1	#N/A	#N/A	#N/A	#N/A	#N/A	#N/A	11767179	#N/A
IGKV3-15	P01624	Immunoglobulin kappa variable 3-15 OS=Homo sapiens OX=9606 GN=IGKV3-15 PE=1 SV=2	51107536	Yes	48	#N/A	#N/A	#N/A	#N/A	#N/A
IGLV2-11	P01706	Immunoglobulin lambda variable 2-11 OS=Homo sapiens OX=9606 GN=IGLV2-11 PE=1 SV=2	#N/A	#N/A	#N/A	19116778	#N/A	#N/A	43970256	#N/A
ILF2	Q12905	Interleukin enhancer-binding factor 2 OS=Homo sapiens OX=9606 GN=ILF2 PE=1 SV=2	#N/A	#N/A	#N/A	45216724	Yes	62	#N/A	#N/A
ILF3	Q12906	Interleukin enhancer-binding factor 3 OS=Homo sapiens OX=9606 GN=ILF3 PE=1 SV=3	#N/A	#N/A	#N/A	33250168	Yes	76	#N/A	#N/A
IMMT	Q16891	MICOS complex subunit MIC60 OS=Homo sapiens OX=9606 GN=IMMT PE=1 SV=1	72502096	#N/A	#N/A	96770996	#N/A	#N/A	369430224	#N/A
IQGAP1	P46940	Ras GTPase-activating-like protein IQGAP1 OS=Homo sapiens OX=9606 GN=IQGAP1 PE=1 SV=1	18057216	#N/A	#N/A	33947864	#N/A	#N/A	149776079	Yes
ITPR3	Q14573	Inositol 1,4,5-trisphosphate receptor type 3 OS=Homo sapiens OX=9606 GN=ITPR3 PE=1 SV=2	56832152	#N/A	#N/A	#N/A	#N/A	#N/A	33926004	#N/A
ITPRID2	P28290	Protein ITPRID2 OS=Homo sapiens OX=9606 GN=ITPRID2 PE=1 SV=3	423836938	#N/A	#N/A	170544074	#N/A	#N/A	3.5714e+08	Yes
JADE1	Q6IE81	Protein Jade-1 OS=Homo sapiens OX=9606 GN=JADE1 PE=1 SV=1	#N/A	#N/A	#N/A	#N/A	#N/A	#N/A	3.03148e+06	#N/A
JCAD	Q9P266	Junctional cadherin 5-associated protein OS=Homo sapiens OX=9606 GN=JCAD PE=1 SV=3	44405044	#N/A	#N/A	#N/A	#N/A	#N/A	25648869	#N/A
JMJD1C	Q15652	Probable JmjC domain-containing histone demethylation protein 2C OS=Homo sapiens OX=9606 GN=JMJD1C PE=1 SV=2	#N/A	#N/A	#N/A	35434052	Yes	73	#N/A	#N/A
JMY	Q8N9B5	Junction-mediating and -regulatory protein OS=Homo sapiens OX=9606 GN=JMY PE=1 SV=2	#N/A	#N/A	#N/A	179043888	#N/A	#N/A	93315360	#N/A
JUP	P14923	Junction plakoglobin OS=Homo sapiens OX=9606 GN=JUP PE=1 SV=3	#N/A	#N/A	#N/A	26355652	Yes	92	#N/A	Yes
KARS1	Q15046	Lysine--tRNA ligase OS=Homo sapiens OX=9606 GN=KARS1 PE=1 SV=3	#N/A	#N/A	#N/A	14803535	Yes	139	#N/A	Yes
KHDRBS1	Q07666	KH domain-containing, RNA-binding, signal transduction-associated protein 1 OS=Homo sapiens OX=9606 GN=KHDRBS1 PE=1 SV=1	191936605	#N/A	#N/A	376805692	#N/A	#N/A	42102018	#N/A
KIAA1522	Q9P206	Uncharacterized protein KIAA1522 OS=Homo sapiens OX=9606 GN=KIAA1522 PE=1 SV=2	11341322	Yes	128	#N/A	#N/A	#N/A	#N/A	Yes
KLK6	Q92876	Kallikrein-6 OS=Homo sapiens OX=9606 GN=KLK6 PE=1 SV=1	12278782	Yes	125	#N/A	#N/A	#N/A	#N/A	Yes
KPLCE	Q5T750	Skin-specific protein 32 OS=Homo sapiens OX=9606 GN=XP32 PE=1 SV=1	43220788	#N/A	#N/A	#N/A	#N/A	#N/A	20326993	#N/A
KPNB1	Q14974	Importin subunit beta-1 OS=Homo sapiens OX=9606 GN=KPNB1 PE=1 SV=2	32652368	Yes	78	38612705	Yes	67	#N/A	#N/A
KPRP	Q5T749	Keratinocyte proline-rich protein OS=Homo sapiens OX=9606 GN=KPRP PE=1 SV=1	209022636	#N/A	#N/A	170957428	#N/A	#N/A	3.07645e+08	#N/A
KRT1	P04264	Keratin, type II cytoskeletal 1 OS=Homo sapiens OX=9606 GN=KRT1 PE=1 SV=6	3588275024	#N/A	#N/A	2374736043	#N/A	#N/A	4132655654	#N/A
KRT10	P13645	Keratin, type I cytoskeletal 10 OS=Homo sapiens OX=9606 GN=KRT10 PE=1 SV=6	2.22881e+09	#N/A	#N/A	1900283626	#N/A	#N/A	2.28295e+09	#N/A
KRT14	P02533	Keratin, type I cytoskeletal 14 OS=Homo sapiens OX=9606 GN=KRT14 PE=1 SV=4	118828164	#N/A	#N/A	107808312	#N/A	#N/A	138795012	#N/A
KRT16	P08779	Keratin, type I cytoskeletal 16 OS=Homo sapiens OX=9606 GN=KRT16 PE=1 SV=4	#N/A	#N/A	#N/A	67729640	Yes	37	#N/A	#N/A
KRT18	P05783	Keratin, type I cytoskeletal 18 OS=Homo sapiens OX=9606 GN=KRT18 PE=1 SV=2	2799340970	#N/A	#N/A	1247024208	#N/A	#N/A	1221884626	#N/A
KRT19	P08727	Keratin, type I cytoskeletal 19 OS=Homo sapiens OX=9606 GN=KRT19 PE=1 SV=4	838523868	#N/A	#N/A	505603912	#N/A	#N/A	482239908	#N/A
KRT2	P35908	Keratin, type II cytoskeletal 2 epidermal OS=Homo sapiens OX=9606 GN=KRT2 PE=1 SV=2	2.24601e+09	#N/A	#N/A	1715557274	#N/A	#N/A	2.36624e+09	#N/A
KRT31	Q15323	Keratin, type I cuticular Ha1 OS=Homo sapiens OX=9606 GN=KRT31 PE=1 SV=3	#N/A	#N/A	#N/A	#N/A	#N/A	#N/A	203876172	#N/A
KRT5	P13647	Keratin, type II cytoskeletal 5 OS=Homo sapiens OX=9606 GN=KRT5 PE=1 SV=3	244878452	#N/A	#N/A	233638358	#N/A	#N/A	276497566	#N/A
KRT6B	P04259	Keratin, type II cytoskeletal 6B OS=Homo sapiens OX=9606 GN=KRT6B PE=1 SV=5	#N/A	#N/A	#N/A	33753364	#N/A	#N/A	53860440	#N/A
KRT7	P08729	Keratin, type II cytoskeletal 7 OS=Homo sapiens OX=9606 GN=KRT7 PE=1 SV=5	892991240	#N/A	#N/A	596114736	#N/A	#N/A	496664108	#N/A
KRT77	Q7Z794	Keratin, type II cytoskeletal 1b OS=Homo sapiens OX=9606 GN=KRT77 PE=1 SV=3	#N/A	#N/A	#N/A	73981384	#N/A	#N/A	26833354	Yes
KRT78	Q8N1N4	Keratin, type II cytoskeletal 78 OS=Homo sapiens OX=9606 GN=KRT78 PE=1 SV=2	10513771	#N/A	#N/A	#N/A	#N/A	#N/A	13526176	#N/A
KRT8	P05787	Keratin, type II cytoskeletal 8 OS=Homo sapiens OX=9606 GN=KRT8 PE=1 SV=7	4713765331	#N/A	#N/A	3243293465	#N/A	#N/A	1.99524e+09	#N/A
KRT81	Q14533	Keratin, type II cuticular Hb1 OS=Homo sapiens OX=9606 GN=KRT81 PE=1 SV=3	#N/A	#N/A	#N/A	#N/A	#N/A	#N/A	1.09677e+09	#N/A
KRT82	Q9NSB4	Keratin, type II cuticular Hb2 OS=Homo sapiens OX=9606 GN=KRT82 PE=1 SV=3	#N/A	#N/A	#N/A	#N/A	#N/A	#N/A	124907636	#N/A
KRT85	P78386	Keratin, type II cuticular Hb5 OS=Homo sapiens OX=9606 GN=KRT85 PE=1 SV=1	#N/A	#N/A	#N/A	#N/A	#N/A	#N/A	#N/A	#N/A
KRT9	P35527	Keratin, type I cytoskeletal 9 OS=Homo sapiens OX=9606 GN=KRT9 PE=1 SV=3	3119449680	#N/A	#N/A	1705964982	#N/A	#N/A	1.7526e+09	#N/A
KRTAP2-4	Q9BYR9	Keratin-associated protein 2-4 OS=Homo sapiens OX=9606 GN=KRTAP2-4 PE=1 SV=1	#N/A	#N/A	#N/A	#N/A	#N/A	#N/A	74879298	#N/A
LAD1	O00515	Ladinin-1 OS=Homo sapiens OX=9606 GN=LAD1 PE=1 SV=2	1.7943e+08	#N/A	#N/A	99982580	#N/A	#N/A	8.20208e+07	Yes
LARP1	Q6PKG0	La-related protein 1 OS=Homo sapiens OX=9606 GN=LARP1 PE=1 SV=2	#N/A	#N/A	#N/A	8524913	#N/A	#N/A	269591616	#N/A
LASP1	Q14847	LIM and SH3 domain protein 1 OS=Homo sapiens OX=9606 GN=LASP1 PE=1 SV=2	46158720	#N/A	#N/A	5.06833e+07	#N/A	#N/A	13018392	Yes
LBR	Q14739	Delta(14)-sterol reductase LBR OS=Homo sapiens OX=9606 GN=LBR PE=1 SV=2	7904548	#N/A	#N/A	8117545	#N/A	#N/A	12697057	#N/A
LCP1	P13796	Plastin-2 OS=Homo sapiens OX=9606 GN=LCP1 PE=1 SV=6	59764748	Yes	40	#N/A	#N/A	#N/A	#N/A	Yes
LDHA	P00338	L-lactate dehydrogenase A chain OS=Homo sapiens OX=9606 GN=LDHA PE=1 SV=2	3.69104e+08	#N/A	#N/A	8.1512e+08	#N/A	#N/A	5.41592e+08	#N/A
LDHB	P07195	L-lactate dehydrogenase B chain OS=Homo sapiens OX=9606 GN=LDHB PE=1 SV=2	148844144	#N/A	#N/A	156625528	#N/A	#N/A	90686348	#N/A
LGALS8	O00214	Galectin-8 OS=Homo sapiens OX=9606 GN=LGALS8 PE=1 SV=4	19068328	Yes	104	#N/A	#N/A	#N/A	#N/A	Yes
LIMA1	Q9UHB6	LIM domain and actin-binding protein 1 OS=Homo sapiens OX=9606 GN=LIMA1 PE=1 SV=1	2.91619e+10	#N/A	#N/A	19835032310	#N/A	#N/A	1.69714e+10	Yes
LIMCH1	Q9UPQ0	LIM and calponin homology domains-containing protein 1 OS=Homo sapiens OX=9606 GN=LIMCH1 PE=1 SV=4	986562110	#N/A	#N/A	693908744	#N/A	#N/A	565908508	#N/A
LMNA	P02545	Prelamin-A/C OS=Homo sapiens OX=9606 GN=LMNA PE=1 SV=1	971849270	#N/A	#N/A	763507176	#N/A	#N/A	370003688	#N/A
LMNB1	P20700	Lamin-B1 OS=Homo sapiens OX=9606 GN=LMNB1 PE=1 SV=2	148760720	Yes	10	#N/A	#N/A	#N/A	#N/A	#N/A
LMNB2	Q03252	Lamin-B2 OS=Homo sapiens OX=9606 GN=LMNB2 PE=1 SV=4	39110020	Yes	68	37224724	Yes	70	#N/A	#N/A
LMO7	Q8WWI1	LIM domain only protein 7 OS=Homo sapiens OX=9606 GN=LMO7 PE=1 SV=3	1.60747e+10	#N/A	#N/A	10116063972	#N/A	#N/A	9.01386e+09	#N/A
LRPPRC	P42704	Leucine-rich PPR motif-containing protein, mitochondrial OS=Homo sapiens OX=9606 GN=LRPPRC PE=1 SV=3	#N/A	#N/A	#N/A	4378693	Yes	180	#N/A	#N/A
LRRC1	Q9BTT6	Leucine-rich repeat-containing protein 1 OS=Homo sapiens OX=9606 GN=LRRC1 PE=1 SV=1	7.88234e+06	Yes	138	#N/A	#N/A	#N/A	#N/A	#N/A
LRRC41	Q15345	Leucine-rich repeat-containing protein 41 OS=Homo sapiens OX=9606 GN=LRRC41 PE=1 SV=3	7087695	Yes	140	9810106	Yes	160	#N/A	#N/A
LRRC53	A6NM62	Leucine-rich repeat-containing protein 53 OS=Homo sapiens OX=9606 GN=LRRC53 PE=4 SV=2	#N/A	#N/A	#N/A	4.05464e+06	Yes	183	#N/A	#N/A
LRRC59	Q96AG4	Leucine-rich repeat-containing protein 59 OS=Homo sapiens OX=9606 GN=LRRC59 PE=1 SV=1	#N/A	#N/A	#N/A	#N/A	#N/A	#N/A	#N/A	#N/A
LRRFIP2	Q9Y608	Leucine-rich repeat flightless-interacting protein 2 OS=Homo sapiens OX=9606 GN=LRRFIP2 PE=1 SV=1	81664154	#N/A	#N/A	44141176	#N/A	#N/A	30027644	Yes
LUC7L2	Q9Y383	Putative RNA-binding protein Luc7-like 2 OS=Homo sapiens OX=9606 GN=LUC7L2 PE=1 SV=2	#N/A	#N/A	#N/A	#N/A	#N/A	#N/A	17225912	#N/A
LY6D	Q14210	Lymphocyte antigen 6D OS=Homo sapiens OX=9606 GN=LY6D PE=1 SV=1	276146360	#N/A	#N/A	623922060	#N/A	#N/A	246602612	#N/A
LZTS2	Q9BRK4	Leucine zipper putative tumor suppressor 2 OS=Homo sapiens OX=9606 GN=LZTS2 PE=1 SV=2	43318144	Yes	62	#N/A	#N/A	#N/A	#N/A	Yes
MACROH2A1	O75367	Core histone macro-H2A.1 OS=Homo sapiens OX=9606 GN=MACROH2A1 PE=1 SV=5	156760696	#N/A	#N/A	322798385	#N/A	#N/A	163232484	#N/A
MACROH2A2	Q9P0M6	Core histone macro-H2A.2 OS=Homo sapiens OX=9606 GN=MACROH2A2 PE=1 SV=3	30175198	#N/A	#N/A	#N/A	#N/A	#N/A	29238370	#N/A
MAP1B	P46821	Microtubule-associated protein 1B OS=Homo sapiens OX=9606 GN=MAP1B PE=1 SV=2	#N/A	#N/A	#N/A	25315488	Yes	96	#N/A	#N/A
MAP1S	Q66K74	Microtubule-associated protein 1S OS=Homo sapiens OX=9606 GN=MAP1S PE=1 SV=2	#N/A	#N/A	#N/A	#N/A	#N/A	#N/A	#N/A	#N/A
MAP4	P27816	Microtubule-associated protein 4 OS=Homo sapiens OX=9606 GN=MAP4 PE=1 SV=3	7.03825e+07	#N/A	#N/A	3.3804e+07	#N/A	#N/A	8.74499e+06	Yes
MARCHF1	Q8TCQ1	E3 ubiquitin-protein ligase MARCHF1 OS=Homo sapiens OX=9606 GN=MARCHF1 PE=1 SV=1	#N/A	#N/A	#N/A	#N/A	#N/A	#N/A	#N/A	#N/A
MARK3	P27448	MAP/microtubule affinity-regulating kinase 3 OS=Homo sapiens OX=9606 GN=MARK3 PE=1 SV=5	24493730	#N/A	#N/A	16554295	#N/A	#N/A	18646334	#N/A
MATR3	P43243	Matrin-3 OS=Homo sapiens OX=9606 GN=MATR3 PE=1 SV=2	4455381	Yes	145	20780354	Yes	118	#N/A	#N/A
MAVS	Q7Z434	Mitochondrial antiviral-signaling protein OS=Homo sapiens OX=9606 GN=MAVS PE=1 SV=2	60285528	Yes	37	#N/A	#N/A	#N/A	#N/A	#N/A
MBOAT7	Q96N66	Lysophospholipid acyltransferase 7 OS=Homo sapiens OX=9606 GN=MBOAT7 PE=1 SV=2	562429136	#N/A	#N/A	1006047744	#N/A	#N/A	893758524	#N/A
MCCC1	Q96RQ3	Methylcrotonoyl-CoA carboxylase subunit alpha, mitochondrial OS=Homo sapiens OX=9606 GN=MCCC1 PE=1 SV=3	#N/A	#N/A	#N/A	45314380	Yes	61	#N/A	#N/A
MCF2	P10911	Proto-oncogene DBL OS=Homo sapiens OX=9606 GN=MCF2 PE=1 SV=3	#N/A	#N/A	#N/A	#N/A	#N/A	#N/A	#N/A	#N/A
MDH2	P40926	Malate dehydrogenase, mitochondrial OS=Homo sapiens OX=9606 GN=MDH2 PE=1 SV=3	#N/A	#N/A	#N/A	3.42085e+07	Yes	74	#N/A	#N/A
MDK	P21741	Midkine OS=Homo sapiens OX=9606 GN=MDK PE=1 SV=1	#N/A	#N/A	#N/A	41221196	#N/A	#N/A	61536120	Yes
MED14	O60244	Mediator of RNA polymerase II transcription subunit 14 OS=Homo sapiens OX=9606 GN=MED14 PE=1 SV=2	#N/A	#N/A	#N/A	94657584	Yes	27	#N/A	#N/A
MFGE8	Q08431	Lactadherin OS=Homo sapiens OX=9606 GN=MFGE8 PE=1 SV=3	42545756	#N/A	#N/A	58478412	#N/A	#N/A	5.40167e+06	Yes
MGST1	P10620	Microsomal glutathione S-transferase 1 OS=Homo sapiens OX=9606 GN=MGST1 PE=1 SV=1	32484638	#N/A	#N/A	55681672	#N/A	#N/A	28948650	#N/A
MICAL2	O94851	[F-actin]-monooxygenase MICAL2 OS=Homo sapiens OX=9606 GN=MICAL2 PE=1 SV=2	#N/A	#N/A	#N/A	#N/A	#N/A	#N/A	#N/A	Yes
MIEF1	L0R8F8	MIEF1 upstream open reading frame protein OS=Homo sapiens OX=9606 GN=MIEF1 PE=1 SV=1	#N/A	#N/A	#N/A	16407369	Yes	133	#N/A	#N/A
MIF	P14174	Macrophage migration inhibitory factor OS=Homo sapiens OX=9606 GN=MIF PE=1 SV=4	90565714	Yes	25	248240480	Yes	5	#N/A	Yes
MISP	Q8IVT2	Mitotic interactor and substrate of PLK1 OS=Homo sapiens OX=9606 GN=MISP PE=1 SV=1	1.18976e+10	#N/A	#N/A	6.00844e+09	#N/A	#N/A	6565736679	Yes
MMS19	Q96T76	MMS19 nucleotide excision repair protein homolog OS=Homo sapiens OX=9606 GN=MMS19 PE=1 SV=2	#N/A	#N/A	#N/A	#N/A	#N/A	#N/A	4610138	#N/A
MMTAG2	Q9BU76	Multiple myeloma tumor-associated protein 2 OS=Homo sapiens OX=9606 GN=MMTAG2 PE=1 SV=1	18911314	#N/A	#N/A	32994598	#N/A	#N/A	18585680	#N/A
MPRIP	Q6WCQ1	Myosin phosphatase Rho-interacting protein OS=Homo sapiens OX=9606 GN=MPRIP PE=1 SV=3	4003525589	#N/A	#N/A	2199136767	#N/A	#N/A	2595712487	#N/A
MRPL11	Q9Y3B7	39S ribosomal protein L11, mitochondrial OS=Homo sapiens OX=9606 GN=MRPL11 PE=1 SV=1	50961868	Yes	49	58960156	Yes	45	#N/A	#N/A
MRPL15	Q9P015	39S ribosomal protein L15, mitochondrial OS=Homo sapiens OX=9606 GN=MRPL15 PE=1 SV=1	#N/A	#N/A	#N/A	8341391	#N/A	#N/A	3.78063e+06	#N/A
MRPL16	Q9NX20	39S ribosomal protein L16, mitochondrial OS=Homo sapiens OX=9606 GN=MRPL16 PE=1 SV=1	#N/A	#N/A	#N/A	#N/A	#N/A	#N/A	5672317	#N/A
MRPL2	Q5T653	39S ribosomal protein L2, mitochondrial OS=Homo sapiens OX=9606 GN=MRPL2 PE=1 SV=2	#N/A	#N/A	#N/A	#N/A	#N/A	#N/A	#N/A	#N/A
MRPS12	O15235	28S ribosomal protein S12, mitochondrial OS=Homo sapiens OX=9606 GN=MRPS12 PE=1 SV=1	#N/A	#N/A	#N/A	58278144	#N/A	#N/A	58377698	#N/A
MSANTD4	Q8NCY6	Myb/SANT-like DNA-binding domain-containing protein 4 OS=Homo sapiens OX=9606 GN=MSANTD4 PE=1 SV=1	#N/A	#N/A	#N/A	#N/A	#N/A	#N/A	108722680	#N/A
MSN	P26038	Moesin OS=Homo sapiens OX=9606 GN=MSN PE=1 SV=3	96691124	Yes	22	#N/A	#N/A	#N/A	#N/A	Yes
MT1X	P80297	Metallothionein-1X OS=Homo sapiens OX=9606 GN=MT1X PE=1 SV=1	#N/A	#N/A	#N/A	#N/A	#N/A	#N/A	#N/A	#N/A
MTCH1	Q9NZJ7	Mitochondrial carrier homolog 1 OS=Homo sapiens OX=9606 GN=MTCH1 PE=1 SV=1	41234740	Yes	64	#N/A	#N/A	#N/A	#N/A	#N/A
MTCH2	Q9Y6C9	Mitochondrial carrier homolog 2 OS=Homo sapiens OX=9606 GN=MTCH2 PE=1 SV=1	181885648	#N/A	#N/A	214687578	#N/A	#N/A	8439767	#N/A
MT-CO2	P00403	Cytochrome c oxidase subunit 2 OS=Homo sapiens OX=9606 GN=MT-CO2 PE=1 SV=1	#N/A	#N/A	#N/A	#N/A	#N/A	#N/A	8.24846e+06	#N/A
MTHFD1	P11586	C-1-tetrahydrofolate synthase, cytoplasmic OS=Homo sapiens OX=9606 GN=MTHFD1 PE=1 SV=4	45012608	Yes	57	21065178	Yes	117	#N/A	#N/A
MVP	Q14764	Major vault protein OS=Homo sapiens OX=9606 GN=MVP PE=1 SV=4	#N/A	#N/A	#N/A	36443420	Yes	72	#N/A	#N/A
MYADM	Q96S97	Myeloid-associated differentiation marker OS=Homo sapiens OX=9606 GN=MYADM PE=1 SV=2	91016840	#N/A	#N/A	129086312	#N/A	#N/A	107449992	#N/A
MYBBP1A	Q9BQG0	Myb-binding protein 1A OS=Homo sapiens OX=9606 GN=MYBBP1A PE=1 SV=2	#N/A	#N/A	#N/A	1.46467e+07	Yes	141	#N/A	#N/A
MYH10	P35580	Myosin-10 OS=Homo sapiens OX=9606 GN=MYH10 PE=1 SV=3	174833204	#N/A	#N/A	259586066	#N/A	#N/A	98746221	#N/A
MYH14	Q7Z406	Myosin-14 OS=Homo sapiens OX=9606 GN=MYH14 PE=1 SV=2	15785185612	#N/A	#N/A	1.33288e+10	#N/A	#N/A	1.28456e+10	#N/A
MYH9	P35579	Myosin-9 OS=Homo sapiens OX=9606 GN=MYH9 PE=1 SV=4	2.59054e+10	#N/A	#N/A	3.23026e+10	#N/A	#N/A	2.66296e+10	Yes
MYL12B	O14950	Myosin regulatory light chain 12B OS=Homo sapiens OX=9606 GN=MYL12B PE=1 SV=2	4090656308	#N/A	#N/A	3613713405	#N/A	#N/A	327705222	#N/A
MYL6	P60660	Myosin light polypeptide 6 OS=Homo sapiens OX=9606 GN=MYL6 PE=1 SV=2	12796532652	#N/A	#N/A	6142678940	#N/A	#N/A	2166017210	#N/A
MYL6B	P14649	Myosin light chain 6B OS=Homo sapiens OX=9606 GN=MYL6B PE=1 SV=1	16871424	Yes	110	26714667	Yes	91	#N/A	#N/A
MYO15A	Q9UKN7	Unconventional myosin-XV OS=Homo sapiens OX=9606 GN=MYO15A PE=1 SV=2	#N/A	#N/A	#N/A	#N/A	#N/A	#N/A	8913245	#N/A
MYO18A	Q92614	Unconventional myosin-XVIIIa OS=Homo sapiens OX=9606 GN=MYO18A PE=1 SV=3	1.51352e+09	#N/A	#N/A	1120363643	#N/A	#N/A	1.39515e+09	#N/A
MYO1A	Q9UBC5	Unconventional myosin-Ia OS=Homo sapiens OX=9606 GN=MYO1A PE=1 SV=1	156366344	#N/A	#N/A	176628206	#N/A	#N/A	6.08478e+06	#N/A
MYO1B	O43795	Unconventional myosin-Ib OS=Homo sapiens OX=9606 GN=MYO1B PE=1 SV=3	4103113571	#N/A	#N/A	4617562473	#N/A	#N/A	4.75651e+09	Yes
MYO1C	O00159	Unconventional myosin-Ic OS=Homo sapiens OX=9606 GN=MYO1C PE=1 SV=4	6.00803e+09	#N/A	#N/A	5673110967	#N/A	#N/A	4.03173e+09	Yes
MYO1D	O94832	Unconventional myosin-Id OS=Homo sapiens OX=9606 GN=MYO1D PE=1 SV=2	379607412	#N/A	#N/A	291401911	#N/A	#N/A	7.44828e+08	#N/A
MYO5B	Q9ULV0	Unconventional myosin-Vb OS=Homo sapiens OX=9606 GN=MYO5B PE=1 SV=3	28140164	#N/A	#N/A	#N/A	#N/A	#N/A	10914602	Yes
MYO5C	Q9NQX4	Unconventional myosin-Vc OS=Homo sapiens OX=9606 GN=MYO5C PE=1 SV=2	#N/A	#N/A	#N/A	#N/A	#N/A	#N/A	#N/A	#N/A
MYO6	Q9UM54	Unconventional myosin-VI OS=Homo sapiens OX=9606 GN=MYO6 PE=1 SV=4	316985806	#N/A	#N/A	3.67867e+08	#N/A	#N/A	506388675	#N/A
NAMPT	P43490	Nicotinamide phosphoribosyltransferase OS=Homo sapiens OX=9606 GN=NAMPT PE=1 SV=1	37011264	#N/A	#N/A	54317242	#N/A	#N/A	19496685	Yes
NANP	Q8TBE9	N-acylneuraminate-9-phosphatase OS=Homo sapiens OX=9606 GN=NANP PE=1 SV=1	#N/A	#N/A	#N/A	#N/A	#N/A	#N/A	20613128	#N/A
NARS1	O43776	Asparagine--tRNA ligase, cytoplasmic OS=Homo sapiens OX=9606 GN=NARS1 PE=1 SV=1	20618736	Yes	101	#N/A	#N/A	#N/A	#N/A	#N/A
NCL	P19338	Nucleolin OS=Homo sapiens OX=9606 GN=NCL PE=1 SV=3	73323633	#N/A	#N/A	161803082	#N/A	#N/A	30370635	#N/A
NDUFS1	P28331	NADH-ubiquinone oxidoreductase 75 kDa subunit, mitochondrial OS=Homo sapiens OX=9606 GN=NDUFS1 PE=1 SV=3	#N/A	#N/A	#N/A	#N/A	#N/A	#N/A	#N/A	#N/A
NDUFS3	O75489	NADH dehydrogenase [ubiquinone] iron-sulfur protein 3, mitochondrial OS=Homo sapiens OX=9606 GN=NDUFS3 PE=1 SV=1	39262640	Yes	67	#N/A	#N/A	#N/A	#N/A	#N/A
NELFE	P18615	Negative elongation factor E OS=Homo sapiens OX=9606 GN=NELFE PE=1 SV=3	6.50918e+06	Yes	142	5.39418e+06	Yes	173	#N/A	#N/A
NES	P48681	Nestin OS=Homo sapiens OX=9606 GN=NES PE=1 SV=2	#N/A	#N/A	#N/A	89956408	Yes	28	#N/A	#N/A
NEXN	Q0ZGT2	Nexilin OS=Homo sapiens OX=9606 GN=NEXN PE=1 SV=1	#N/A	#N/A	#N/A	#N/A	#N/A	#N/A	37419972	Yes
NIPSNAP1	Q9BPW8	Protein NipSnap homolog 1 OS=Homo sapiens OX=9606 GN=NIPSNAP1 PE=1 SV=1	4.15497e+06	Yes	148	30595084	Yes	83	#N/A	#N/A
NIPSNAP2	O75323	Protein NipSnap homolog 2 OS=Homo sapiens OX=9606 GN=NIPSNAP2 PE=1 SV=1	87363624	Yes	27	65454976	Yes	40	#N/A	#N/A
NKAP	Q8N5F7	NF-kappa-B-activating protein OS=Homo sapiens OX=9606 GN=NKAP PE=1 SV=1	#N/A	#N/A	#N/A	151426340	#N/A	#N/A	2.17655e+07	#N/A
NKRF	O15226	NF-kappa-B-repressing factor OS=Homo sapiens OX=9606 GN=NKRF PE=1 SV=2	#N/A	#N/A	#N/A	2.96935e+06	Yes	187	#N/A	#N/A
NONO	Q15233	Non-POU domain-containing octamer-binding protein OS=Homo sapiens OX=9606 GN=NONO PE=1 SV=4	365922890	Yes	4	1.48452e+08	Yes	11	#N/A	#N/A
NPEPPS	P55786	Puromycin-sensitive aminopeptidase OS=Homo sapiens OX=9606 GN=NPEPPS PE=1 SV=2	#N/A	#N/A	#N/A	24524744	Yes	100	#N/A	#N/A
NPM1	P06748	Nucleophosmin OS=Homo sapiens OX=9606 GN=NPM1 PE=1 SV=2	467589289	#N/A	#N/A	1169821778	#N/A	#N/A	132999899	#N/A
NQO1	P15559	NAD(P)H dehydrogenase [quinone] 1 OS=Homo sapiens OX=9606 GN=NQO1 PE=1 SV=1	689601354	#N/A	#N/A	755858886	#N/A	#N/A	298439124	#N/A
NSD1	Q96L73	Histone-lysine N-methyltransferase, H3 lysine-36 specific OS=Homo sapiens OX=9606 GN=NSD1 PE=1 SV=1	#N/A	#N/A	#N/A	#N/A	#N/A	#N/A	21630984	Yes
NSDHL	Q15738	Sterol-4-alpha-carboxylate 3-dehydrogenase, decarboxylating OS=Homo sapiens OX=9606 GN=NSDHL PE=1 SV=2	51219876	#N/A	#N/A	42209784	#N/A	#N/A	17524032	#N/A
NSUN2	Q08J23	RNA cytosine C(5)-methyltransferase NSUN2 OS=Homo sapiens OX=9606 GN=NSUN2 PE=1 SV=2	32327832	Yes	80	4.82932e+06	Yes	177	#N/A	#N/A
NT5E	P21589	5'-nucleotidase OS=Homo sapiens OX=9606 GN=NT5E PE=1 SV=1	#N/A	#N/A	#N/A	23811451	Yes	105	#N/A	Yes
NUAK1	O60285	NUAK family SNF1-like kinase 1 OS=Homo sapiens OX=9606 GN=NUAK1 PE=1 SV=1	#N/A	#N/A	#N/A	#N/A	#N/A	#N/A	2474649	#N/A
NUMA1	Q14980	Nuclear mitotic apparatus protein 1 OS=Homo sapiens OX=9606 GN=NUMA1 PE=1 SV=2	115436920	#N/A	#N/A	43005536	#N/A	#N/A	4.76407e+07	#N/A
NUP160	Q12769	Nuclear pore complex protein Nup160 OS=Homo sapiens OX=9606 GN=NUP160 PE=1 SV=3	#N/A	#N/A	#N/A	#N/A	#N/A	#N/A	4.34478e+06	#N/A
OCIAD2	Q56VL3	OCIA domain-containing protein 2 OS=Homo sapiens OX=9606 GN=OCIAD2 PE=1 SV=1	#N/A	#N/A	#N/A	18865412	#N/A	#N/A	5.59675e+06	#N/A
OTUB1	Q96FW1	Ubiquitin thioesterase OTUB1 OS=Homo sapiens OX=9606 GN=OTUB1 PE=1 SV=2	#N/A	#N/A	#N/A	#N/A	#N/A	#N/A	#N/A	#N/A
PABPC1	P11940	Polyadenylate-binding protein 1 OS=Homo sapiens OX=9606 GN=PABPC1 PE=1 SV=2	#N/A	#N/A	#N/A	#N/A	#N/A	#N/A	#N/A	#N/A
PARL	Q9H300	Presenilins-associated rhomboid-like protein, mitochondrial OS=Homo sapiens OX=9606 GN=PARL PE=1 SV=2	16654323	#N/A	#N/A	13698180	#N/A	#N/A	15341051	#N/A
PARP1	P09874	Poly [ADP-ribose] polymerase 1 OS=Homo sapiens OX=9606 GN=PARP1 PE=1 SV=4	#N/A	#N/A	#N/A	13131972	#N/A	#N/A	6.24098e+06	#N/A
PCBP1	Q15365	Poly(rC)-binding protein 1 OS=Homo sapiens OX=9606 GN=PCBP1 PE=1 SV=2	#N/A	#N/A	#N/A	#N/A	#N/A	#N/A	14790559	#N/A
PCBP2	Q15366	Poly(rC)-binding protein 2 OS=Homo sapiens OX=9606 GN=PCBP2 PE=1 SV=1	28045136	#N/A	#N/A	62161600	#N/A	#N/A	51334684	#N/A
PCNA	P12004	Proliferating cell nuclear antigen OS=Homo sapiens OX=9606 GN=PCNA PE=1 SV=1	37152456	Yes	72	19625842	Yes	121	#N/A	#N/A
PDHB	P11177	Pyruvate dehydrogenase E1 component subunit beta, mitochondrial OS=Homo sapiens OX=9606 GN=PDHB PE=1 SV=3	#N/A	#N/A	#N/A	24144598	Yes	103	#N/A	#N/A
PDIA3	P30101	Protein disulfide-isomerase A3 OS=Homo sapiens OX=9606 GN=PDIA3 PE=1 SV=4	246320929	Yes	7	127474484	Yes	16	#N/A	#N/A
PDIA4	P13667	Protein disulfide-isomerase A4 OS=Homo sapiens OX=9606 GN=PDIA4 PE=1 SV=2	23541834	Yes	93	36782612	Yes	71	#N/A	#N/A
PDIA6	Q15084	Protein disulfide-isomerase A6 OS=Homo sapiens OX=9606 GN=PDIA6 PE=1 SV=1	45331836	Yes	56	30917532	Yes	80	#N/A	#N/A
PDLIM7	Q9NR12	PDZ and LIM domain protein 7 OS=Homo sapiens OX=9606 GN=PDLIM7 PE=1 SV=1	#N/A	#N/A	#N/A	#N/A	#N/A	#N/A	#N/A	#N/A
PFN1	P07737	Profilin-1 OS=Homo sapiens OX=9606 GN=PFN1 PE=1 SV=2	#N/A	#N/A	#N/A	21141398	Yes	116	#N/A	#N/A
PGAM1	P18669	Phosphoglycerate mutase 1 OS=Homo sapiens OX=9606 GN=PGAM1 PE=1 SV=2	168977068	Yes	9	229861585	Yes	6	#N/A	#N/A
PGAM5	Q96HS1	Serine/threonine-protein phosphatase PGAM5, mitochondrial OS=Homo sapiens OX=9606 GN=PGAM5 PE=1 SV=2	#N/A	#N/A	#N/A	#N/A	#N/A	#N/A	65714632	#N/A
PGD	P52209	6-phosphogluconate dehydrogenase, decarboxylating OS=Homo sapiens OX=9606 GN=PGD PE=1 SV=3	#N/A	#N/A	#N/A	67190696	#N/A	#N/A	15748500	#N/A
PGK1	P00558	Phosphoglycerate kinase 1 OS=Homo sapiens OX=9606 GN=PGK1 PE=1 SV=3	85870676	Yes	29	303086990	Yes	3	#N/A	#N/A
PGLS	O95336	6-phosphogluconolactonase OS=Homo sapiens OX=9606 GN=PGLS PE=1 SV=2	26284568	Yes	88	#N/A	#N/A	#N/A	#N/A	#N/A
PHB1	P35232	Prohibitin 1 OS=Homo sapiens OX=9606 GN=PHB1 PE=1 SV=1	8.85218e+07	#N/A	#N/A	117973162	#N/A	#N/A	7.01015e+06	#N/A
PHB2	Q99623	Prohibitin-2 OS=Homo sapiens OX=9606 GN=PHB2 PE=1 SV=2	#N/A	#N/A	#N/A	#N/A	#N/A	#N/A	#N/A	#N/A
PHGDH	O43175	D-3-phosphoglycerate dehydrogenase OS=Homo sapiens OX=9606 GN=PHGDH PE=1 SV=4	687071820	#N/A	#N/A	1028857251	#N/A	#N/A	1.73228e+08	Yes
PHLDB2	Q86SQ0	Pleckstrin homology-like domain family B member 2 OS=Homo sapiens OX=9606 GN=PHLDB2 PE=1 SV=2	3.46201e+08	#N/A	#N/A	167223824	#N/A	#N/A	175152887	Yes
PHTF1	Q9UMS5	Protein PHTF1 OS=Homo sapiens OX=9606 GN=PHTF1 PE=2 SV=2	#N/A	#N/A	#N/A	#N/A	#N/A	#N/A	#N/A	#N/A
PKM	P14618	Pyruvate kinase PKM OS=Homo sapiens OX=9606 GN=PKM PE=1 SV=4	2.26162e+09	#N/A	#N/A	2622862178	#N/A	#N/A	1.09769e+09	#N/A
PKP2	Q99959	Plakophilin-2 OS=Homo sapiens OX=9606 GN=PKP2 PE=1 SV=2	#N/A	#N/A	#N/A	#N/A	#N/A	#N/A	38229068	#N/A
PLCE1	Q9P212	1-phosphatidylinositol 4,5-bisphosphate phosphodiesterase epsilon-1 OS=Homo sapiens OX=9606 GN=PLCE1 PE=1 SV=3	#N/A	#N/A	#N/A	57649956	Yes	46	#N/A	#N/A
PLEC	Q15149	Plectin OS=Homo sapiens OX=9606 GN=PLEC PE=1 SV=3	1.49934e+09	#N/A	#N/A	1356922863	#N/A	#N/A	2.53232e+09	#N/A
PLEKHA6	Q9Y2H5	Pleckstrin homology domain-containing family A member 6 OS=Homo sapiens OX=9606 GN=PLEKHA6 PE=1 SV=4	134258224	Yes	12	#N/A	#N/A	#N/A	#N/A	#N/A
PLEKHG3	A1L390	Pleckstrin homology domain-containing family G member 3 OS=Homo sapiens OX=9606 GN=PLEKHG3 PE=1 SV=1	141088567	#N/A	#N/A	79650604	#N/A	#N/A	55602052	Yes
PLS1	Q14651	Plastin-1 OS=Homo sapiens OX=9606 GN=PLS1 PE=1 SV=2	#N/A	#N/A	#N/A	#N/A	#N/A	#N/A	15331667	#N/A
POTEE	Q6S8J3	POTE ankyrin domain family member E OS=Homo sapiens OX=9606 GN=POTEE PE=2 SV=3	#N/A	#N/A	#N/A	118390764	Yes	17	#N/A	#N/A
POTEJ	P0CG39	POTE ankyrin domain family member J OS=Homo sapiens OX=9606 GN=POTEJ PE=3 SV=1	151105280	#N/A	#N/A	#N/A	#N/A	#N/A	39069580	#N/A
POTEKP	Q9BYX7	Putative beta-actin-like protein 3 OS=Homo sapiens OX=9606 GN=POTEKP PE=5 SV=1	11177144	Yes	130	#N/A	#N/A	#N/A	#N/A	#N/A
PPA1	Q15181	Inorganic pyrophosphatase OS=Homo sapiens OX=9606 GN=PPA1 PE=1 SV=2	#N/A	#N/A	#N/A	64284588	Yes	42	#N/A	#N/A
PPIA	P62937	Peptidyl-prolyl cis-trans isomerase A OS=Homo sapiens OX=9606 GN=PPIA PE=1 SV=2	1520112436	#N/A	#N/A	2829979168	#N/A	#N/A	1.94088e+08	#N/A
PPL	O60437	Periplakin OS=Homo sapiens OX=9606 GN=PPL PE=1 SV=4	376590062	Yes	3	31623698	Yes	78	#N/A	Yes
PPM1E	Q8WY54	Protein phosphatase 1E OS=Homo sapiens OX=9606 GN=PPM1E PE=1 SV=3	24415632	Yes	92	#N/A	#N/A	#N/A	#N/A	#N/A
PPM1G	O15355	Protein phosphatase 1G OS=Homo sapiens OX=9606 GN=PPM1G PE=1 SV=1	#N/A	#N/A	#N/A	18084274	Yes	126	#N/A	#N/A
PPP1CA	P62136	Serine/threonine-protein phosphatase PP1-alpha catalytic subunit OS=Homo sapiens OX=9606 GN=PPP1CA PE=1 SV=1	234591766	#N/A	#N/A	125019672	#N/A	#N/A	390251815	Yes
PPP1CB	P62140	Serine/threonine-protein phosphatase PP1-beta catalytic subunit OS=Homo sapiens OX=9606 GN=PPP1CB PE=1 SV=3	926351492	#N/A	#N/A	725802172	#N/A	#N/A	498080796	Yes
PPP1CC	P36873	Serine/threonine-protein phosphatase PP1-gamma catalytic subunit OS=Homo sapiens OX=9606 GN=PPP1CC PE=1 SV=1	27908736	#N/A	#N/A	24791686	#N/A	#N/A	21584956	#N/A
PPP1R12A	O14974	Protein phosphatase 1 regulatory subunit 12A OS=Homo sapiens OX=9606 GN=PPP1R12A PE=1 SV=1	4411905021	#N/A	#N/A	2.56408e+09	#N/A	#N/A	1.52952e+09	#N/A
PPP1R12B	O60237	Protein phosphatase 1 regulatory subunit 12B OS=Homo sapiens OX=9606 GN=PPP1R12B PE=1 SV=2	#N/A	#N/A	#N/A	122555808	#N/A	#N/A	28659600	Yes
PPP1R18	Q6NYC8	Phostensin OS=Homo sapiens OX=9606 GN=PPP1R18 PE=1 SV=1	81024701	#N/A	#N/A	35918620	#N/A	#N/A	47421827	Yes
PPP1R9A	Q9ULJ8	Neurabin-1 OS=Homo sapiens OX=9606 GN=PPP1R9A PE=1 SV=2	241747362	#N/A	#N/A	81805360	#N/A	#N/A	100461716	Yes
PPP1R9B	Q96SB3	Neurabin-2 OS=Homo sapiens OX=9606 GN=PPP1R9B PE=1 SV=3	3.46744e+09	#N/A	#N/A	8.26727e+08	#N/A	#N/A	1489769283	#N/A
PRDX1	Q06830	Peroxiredoxin-1 OS=Homo sapiens OX=9606 GN=PRDX1 PE=1 SV=1	249837922	#N/A	#N/A	470380374	#N/A	#N/A	54166758	#N/A
PRKDC	P78527	DNA-dependent protein kinase catalytic subunit OS=Homo sapiens OX=9606 GN=PRKDC PE=1 SV=3	#N/A	#N/A	#N/A	#N/A	#N/A	#N/A	7.61443e+06	#N/A
PRNP	P04156	Major prion protein OS=Homo sapiens OX=9606 GN=PRNP PE=1 SV=1	#N/A	#N/A	#N/A	45397992	Yes	60	#N/A	#N/A
PRPF19	Q9UMS4	Pre-mRNA-processing factor 19 OS=Homo sapiens OX=9606 GN=PRPF19 PE=1 SV=1	16104646	Yes	112	#N/A	#N/A	#N/A	#N/A	#N/A
PRPF31	Q8WWY3	U4/U6 small nuclear ribonucleoprotein Prp31 OS=Homo sapiens OX=9606 GN=PRPF31 PE=1 SV=2	14517323	Yes	116	15960688	Yes	136	#N/A	#N/A
PRPF8	Q6P2Q9	Pre-mRNA-processing-splicing factor 8 OS=Homo sapiens OX=9606 GN=PRPF8 PE=1 SV=2	#N/A	#N/A	#N/A	#N/A	#N/A	#N/A	192786560	#N/A
PSAT1	Q9Y617	Phosphoserine aminotransferase OS=Homo sapiens OX=9606 GN=PSAT1 PE=1 SV=2	15942675	Yes	114	#N/A	#N/A	#N/A	#N/A	#N/A
PSMA1	P25786	Proteasome subunit alpha type-1 OS=Homo sapiens OX=9606 GN=PSMA1 PE=1 SV=1	#N/A	#N/A	#N/A	#N/A	#N/A	#N/A	#N/A	#N/A
PSMD2	Q13200	26S proteasome non-ATPase regulatory subunit 2 OS=Homo sapiens OX=9606 GN=PSMD2 PE=1 SV=3	21614580	Yes	98	52687088	Yes	51	#N/A	#N/A
PSME1	Q06323	Proteasome activator complex subunit 1 OS=Homo sapiens OX=9606 GN=PSME1 PE=1 SV=1	#N/A	#N/A	#N/A	22820944	Yes	109	#N/A	#N/A
PTBP1	P26599	Polypyrimidine tract-binding protein 1 OS=Homo sapiens OX=9606 GN=PTBP1 PE=1 SV=2	#N/A	#N/A	#N/A	178876098	Yes	7	#N/A	#N/A
PTCD3	Q96EY7	Pentatricopeptide repeat domain-containing protein 3, mitochondrial OS=Homo sapiens OX=9606 GN=PTCD3 PE=1 SV=3	#N/A	#N/A	#N/A	4.17935e+06	Yes	182	#N/A	#N/A
PTGES	O14684	Prostaglandin E synthase OS=Homo sapiens OX=9606 GN=PTGES PE=1 SV=2	30734726	#N/A	#N/A	51005712	#N/A	#N/A	34152652	#N/A
PTGES3	Q15185	Prostaglandin E synthase 3 OS=Homo sapiens OX=9606 GN=PTGES3 PE=1 SV=1	87826132	Yes	26	#N/A	#N/A	#N/A	#N/A	#N/A
PTGR1	Q14914	Prostaglandin reductase 1 OS=Homo sapiens OX=9606 GN=PTGR1 PE=1 SV=2	#N/A	#N/A	#N/A	97286392	Yes	24	#N/A	#N/A
PXN	P49023	Paxillin OS=Homo sapiens OX=9606 GN=PXN PE=1 SV=3	#N/A	#N/A	#N/A	#N/A	#N/A	#N/A	#N/A	#N/A
RAB13	P51153	Ras-related protein Rab-13 OS=Homo sapiens OX=9606 GN=RAB13 PE=1 SV=1	#N/A	#N/A	#N/A	4912604	Yes	175	#N/A	Yes
RAB1A	P62820	Ras-related protein Rab-1A OS=Homo sapiens OX=9606 GN=RAB1A PE=1 SV=3	#N/A	#N/A	#N/A	11901281	Yes	153	#N/A	#N/A
RAB34	Q9BZG1	Ras-related protein Rab-34 OS=Homo sapiens OX=9606 GN=RAB34 PE=1 SV=1	33246836	Yes	75	16936694	Yes	130	#N/A	#N/A
RABEP2	Q9H5N1	Rab GTPase-binding effector protein 2 OS=Homo sapiens OX=9606 GN=RABEP2 PE=1 SV=2	46069348	Yes	54	#N/A	#N/A	#N/A	#N/A	#N/A
RAI14	Q9P0K7	Ankycorbin OS=Homo sapiens OX=9606 GN=RAI14 PE=1 SV=2	59619040	#N/A	#N/A	72227862	#N/A	#N/A	28967612	#N/A
RALB	P11234	Ras-related protein Ral-B OS=Homo sapiens OX=9606 GN=RALB PE=1 SV=1	#N/A	#N/A	#N/A	#N/A	#N/A	#N/A	14382313	#N/A
RALY	Q9UKM9	RNA-binding protein Raly OS=Homo sapiens OX=9606 GN=RALY PE=1 SV=1	17011676	Yes	108	8043141	Yes	165	#N/A	#N/A
RAN	P62826	GTP-binding nuclear protein Ran OS=Homo sapiens OX=9606 GN=RAN PE=1 SV=3	8485493	#N/A	#N/A	31792315	#N/A	#N/A	12306035	#N/A
RASGRF1	Q13972	Ras-specific guanine nucleotide-releasing factor 1 OS=Homo sapiens OX=9606 GN=RASGRF1 PE=1 SV=2	12917765	Yes	123	#N/A	#N/A	#N/A	#N/A	#N/A
RBBP6	Q7Z6E9	E3 ubiquitin-protein ligase RBBP6 OS=Homo sapiens OX=9606 GN=RBBP6 PE=1 SV=1	#N/A	#N/A	#N/A	6.556e+06	Yes	171	#N/A	#N/A
RBM22	Q9NW64	Pre-mRNA-splicing factor RBM22 OS=Homo sapiens OX=9606 GN=RBM22 PE=1 SV=1	#N/A	#N/A	#N/A	10823064	Yes	158	#N/A	#N/A
RCN1	Q15293	Reticulocalbin-1 OS=Homo sapiens OX=9606 GN=RCN1 PE=1 SV=1	#N/A	#N/A	#N/A	30638638	Yes	82	#N/A	#N/A
RDX	P35241	Radixin OS=Homo sapiens OX=9606 GN=RDX PE=1 SV=1	#N/A	#N/A	#N/A	125731945	#N/A	#N/A	6496713	Yes
RFC5	P40937	Replication factor C subunit 5 OS=Homo sapiens OX=9606 GN=RFC5 PE=1 SV=1	#N/A	#N/A	#N/A	#N/A	#N/A	#N/A	#N/A	#N/A
RPL10	P27635	60S ribosomal protein L10 OS=Homo sapiens OX=9606 GN=RPL10 PE=1 SV=5	2275959046	#N/A	#N/A	3.1193e+09	#N/A	#N/A	1483130355	#N/A
RPL10A	P62906	60S ribosomal protein L10a OS=Homo sapiens OX=9606 GN=RPL10A PE=1 SV=2	129300348	#N/A	#N/A	164770720	#N/A	#N/A	62878220	#N/A
RPL11	P62913	60S ribosomal protein L11 OS=Homo sapiens OX=9606 GN=RPL11 PE=1 SV=2	365796126	#N/A	#N/A	594556192	#N/A	#N/A	181312384	#N/A
RPL12	P30050	60S ribosomal protein L12 OS=Homo sapiens OX=9606 GN=RPL12 PE=1 SV=1	148169904	Yes	11	344681182	Yes	2	#N/A	#N/A
RPL13	P26373	60S ribosomal protein L13 OS=Homo sapiens OX=9606 GN=RPL13 PE=1 SV=4	1371421246	#N/A	#N/A	1277094766	#N/A	#N/A	9.50504e+08	#N/A
RPL13A	P40429	60S ribosomal protein L13a OS=Homo sapiens OX=9606 GN=RPL13A PE=1 SV=2	143957544	#N/A	#N/A	496040654	#N/A	#N/A	137276126	#N/A
RPL14	P50914	60S ribosomal protein L14 OS=Homo sapiens OX=9606 GN=RPL14 PE=1 SV=4	355688224	#N/A	#N/A	4.69437e+08	#N/A	#N/A	157574482	#N/A
RPL15	P61313	60S ribosomal protein L15 OS=Homo sapiens OX=9606 GN=RPL15 PE=1 SV=2	456127524	#N/A	#N/A	801106492	#N/A	#N/A	230674931	#N/A
RPL17	P18621	60S ribosomal protein L17 OS=Homo sapiens OX=9606 GN=RPL17 PE=1 SV=3	364487578	#N/A	#N/A	1399985072	#N/A	#N/A	225975414	#N/A
RPL18	Q07020	60S ribosomal protein L18 OS=Homo sapiens OX=9606 GN=RPL18 PE=1 SV=2	899405762	#N/A	#N/A	968368098	#N/A	#N/A	3.07744e+08	#N/A
RPL18A	Q02543	60S ribosomal protein L18a OS=Homo sapiens OX=9606 GN=RPL18A PE=1 SV=2	522480742	#N/A	#N/A	803707675	#N/A	#N/A	185446656	#N/A
RPL19	P84098	60S ribosomal protein L19 OS=Homo sapiens OX=9606 GN=RPL19 PE=1 SV=1	376180309	#N/A	#N/A	599012148	#N/A	#N/A	3.92553e+08	#N/A
RPL21	P46778	60S ribosomal protein L21 OS=Homo sapiens OX=9606 GN=RPL21 PE=1 SV=2	871107886	#N/A	#N/A	808411012	#N/A	#N/A	264523851	#N/A
RPL22	P35268	60S ribosomal protein L22 OS=Homo sapiens OX=9606 GN=RPL22 PE=1 SV=2	79592720	Yes	32	11003182	Yes	157	#N/A	#N/A
RPL23	P62829	60S ribosomal protein L23 OS=Homo sapiens OX=9606 GN=RPL23 PE=1 SV=1	1849106532	#N/A	#N/A	2241264361	#N/A	#N/A	1.42926e+09	#N/A
RPL23A	P62750	60S ribosomal protein L23a OS=Homo sapiens OX=9606 GN=RPL23A PE=1 SV=1	495976541	#N/A	#N/A	432468428	#N/A	#N/A	282770427	#N/A
RPL24	P83731	60S ribosomal protein L24 OS=Homo sapiens OX=9606 GN=RPL24 PE=1 SV=1	558900624	#N/A	#N/A	1463546766	#N/A	#N/A	5.54368e+08	#N/A
RPL26	P61254	60S ribosomal protein L26 OS=Homo sapiens OX=9606 GN=RPL26 PE=1 SV=1	504789506	#N/A	#N/A	669937673	#N/A	#N/A	269172241	#N/A
RPL27	P61353	60S ribosomal protein L27 OS=Homo sapiens OX=9606 GN=RPL27 PE=1 SV=2	67405290	Yes	35	130587527	Yes	14	#N/A	#N/A
RPL27A	P46776	60S ribosomal protein L27a OS=Homo sapiens OX=9606 GN=RPL27A PE=1 SV=2	1104791797	#N/A	#N/A	1.55894e+09	#N/A	#N/A	710029789	#N/A
RPL28	P46779	60S ribosomal protein L28 OS=Homo sapiens OX=9606 GN=RPL28 PE=1 SV=3	7.21603e+08	#N/A	#N/A	724219120	#N/A	#N/A	456654434	#N/A
RPL29	P47914	60S ribosomal protein L29 OS=Homo sapiens OX=9606 GN=RPL29 PE=1 SV=2	436497756	#N/A	#N/A	536225012	#N/A	#N/A	133242266	#N/A
RPL3	P39023	60S ribosomal protein L3 OS=Homo sapiens OX=9606 GN=RPL3 PE=1 SV=2	744665492	#N/A	#N/A	843086010	#N/A	#N/A	605672162	#N/A
RPL30	P62888	60S ribosomal protein L30 OS=Homo sapiens OX=9606 GN=RPL30 PE=1 SV=2	16348355	Yes	111	33626504	Yes	75	#N/A	#N/A
RPL31	P62899	60S ribosomal protein L31 OS=Homo sapiens OX=9606 GN=RPL31 PE=1 SV=1	414696312	#N/A	#N/A	430976080	#N/A	#N/A	15238272	#N/A
RPL32	P62910	60S ribosomal protein L32 OS=Homo sapiens OX=9606 GN=RPL32 PE=1 SV=2	476185566	#N/A	#N/A	738488196	#N/A	#N/A	159931474	#N/A
RPL34	P49207	60S ribosomal protein L34 OS=Homo sapiens OX=9606 GN=RPL34 PE=1 SV=3	256501448	#N/A	#N/A	307578184	#N/A	#N/A	262626998	#N/A
RPL35	P42766	60S ribosomal protein L35 OS=Homo sapiens OX=9606 GN=RPL35 PE=1 SV=2	503477157	#N/A	#N/A	809022924	#N/A	#N/A	583748184	#N/A
RPL35A	P18077	60S ribosomal protein L35a OS=Homo sapiens OX=9606 GN=RPL35A PE=1 SV=2	4.05721e+08	#N/A	#N/A	4.71469e+08	#N/A	#N/A	1.75792e+08	#N/A
RPL36	Q9Y3U8	60S ribosomal protein L36 OS=Homo sapiens OX=9606 GN=RPL36 PE=1 SV=3	#N/A	#N/A	#N/A	104585616	#N/A	#N/A	66678124	#N/A
RPL36AL	Q969Q0	60S ribosomal protein L36a-like OS=Homo sapiens OX=9606 GN=RPL36AL PE=1 SV=3	748531718	#N/A	#N/A	723124065	#N/A	#N/A	419333630	Yes
RPL37	P61927	60S ribosomal protein L37 OS=Homo sapiens OX=9606 GN=RPL37 PE=1 SV=2	267299072	#N/A	#N/A	581112256	#N/A	#N/A	79015046	#N/A
RPL37A	P61513	60S ribosomal protein L37a OS=Homo sapiens OX=9606 GN=RPL37A PE=1 SV=2	2.924e+08	#N/A	#N/A	433172906	#N/A	#N/A	1.82681e+08	#N/A
RPL38	P63173	60S ribosomal protein L38 OS=Homo sapiens OX=9606 GN=RPL38 PE=1 SV=2	171547398	#N/A	#N/A	239306880	#N/A	#N/A	120876011	#N/A
RPL39	P62891	60S ribosomal protein L39 OS=Homo sapiens OX=9606 GN=RPL39 PE=1 SV=2	1852767016	#N/A	#N/A	3622681020	#N/A	#N/A	2150195548	#N/A
RPL4	P36578	60S ribosomal protein L4 OS=Homo sapiens OX=9606 GN=RPL4 PE=1 SV=5	1987995048	#N/A	#N/A	2963470306	#N/A	#N/A	1142508817	#N/A
RPL5	P46777	60S ribosomal protein L5 OS=Homo sapiens OX=9606 GN=RPL5 PE=1 SV=3	11329354	Yes	129	6.71114e+07	Yes	39	#N/A	#N/A
RPL6	Q02878	60S ribosomal protein L6 OS=Homo sapiens OX=9606 GN=RPL6 PE=1 SV=3	6.35038e+08	#N/A	#N/A	9.1163e+08	#N/A	#N/A	3.48906e+08	#N/A
RPL7	P18124	60S ribosomal protein L7 OS=Homo sapiens OX=9606 GN=RPL7 PE=1 SV=1	169080912	#N/A	#N/A	568254755	#N/A	#N/A	1.46554e+08	#N/A
RPL7A	P62424	60S ribosomal protein L7a OS=Homo sapiens OX=9606 GN=RPL7A PE=1 SV=2	1128834196	#N/A	#N/A	1664573042	#N/A	#N/A	5.29923e+08	#N/A
RPL8	P62917	60S ribosomal protein L8 OS=Homo sapiens OX=9606 GN=RPL8 PE=1 SV=2	1629032162	#N/A	#N/A	1456275962	#N/A	#N/A	763686448	#N/A
RPL9; RPL9P7; RPL9P8; RPL9P9	P32969	60S ribosomal protein L9 OS=Homo sapiens OX=9606 GN=RPL9 PE=1 SV=1	221051314	#N/A	#N/A	230941378	#N/A	#N/A	35496428	#N/A
RPLP1	P05386	60S acidic ribosomal protein P1 OS=Homo sapiens OX=9606 GN=RPLP1 PE=1 SV=1	124169656	#N/A	#N/A	176303952	#N/A	#N/A	44731912	#N/A
RPN1	P04843	Dolichyl-diphosphooligosaccharide--protein glycosyltransferase subunit 1 OS=Homo sapiens OX=9606 GN=RPN1 PE=1 SV=1	#N/A	#N/A	#N/A	117229434	#N/A	#N/A	21327596	#N/A
RPS10	P46783	40S ribosomal protein S10 OS=Homo sapiens OX=9606 GN=RPS10 PE=1 SV=1	#N/A	#N/A	#N/A	84428952	#N/A	#N/A	65227476	#N/A
RPS11	P62280	40S ribosomal protein S11 OS=Homo sapiens OX=9606 GN=RPS11 PE=1 SV=3	2282563254	#N/A	#N/A	2.54196e+09	#N/A	#N/A	1.52952e+09	#N/A
RPS12	P25398	40S ribosomal protein S12 OS=Homo sapiens OX=9606 GN=RPS12 PE=1 SV=3	22630708	Yes	96	#N/A	#N/A	#N/A	#N/A	#N/A
RPS13	P62277	40S ribosomal protein S13 OS=Homo sapiens OX=9606 GN=RPS13 PE=1 SV=2	360101808	#N/A	#N/A	454870318	#N/A	#N/A	191281600	#N/A
RPS14	P62263	40S ribosomal protein S14 OS=Homo sapiens OX=9606 GN=RPS14 PE=1 SV=3	665526752	#N/A	#N/A	896789660	#N/A	#N/A	212631748	#N/A
RPS15	P62841	40S ribosomal protein S15 OS=Homo sapiens OX=9606 GN=RPS15 PE=1 SV=2	28771234	#N/A	#N/A	29987612	#N/A	#N/A	13241195	#N/A
RPS15A	P62244	40S ribosomal protein S15a OS=Homo sapiens OX=9606 GN=RPS15A PE=1 SV=2	13892264	Yes	118	#N/A	#N/A	#N/A	#N/A	#N/A
RPS16	P62249	40S ribosomal protein S16 OS=Homo sapiens OX=9606 GN=RPS16 PE=1 SV=2	133675475	#N/A	#N/A	1.1234e+08	#N/A	#N/A	122037087	#N/A
RPS17	P08708	40S ribosomal protein S17 OS=Homo sapiens OX=9606 GN=RPS17 PE=1 SV=2	768682348	#N/A	#N/A	1.5577e+09	#N/A	#N/A	367475234	#N/A
RPS18	P62269	40S ribosomal protein S18 OS=Homo sapiens OX=9606 GN=RPS18 PE=1 SV=3	834120222	#N/A	#N/A	1096564360	#N/A	#N/A	6.08105e+08	#N/A
RPS19	P39019	40S ribosomal protein S19 OS=Homo sapiens OX=9606 GN=RPS19 PE=1 SV=2	50486520	Yes	50	104184367	Yes	22	#N/A	#N/A
RPS2	P15880	40S ribosomal protein S2 OS=Homo sapiens OX=9606 GN=RPS2 PE=1 SV=2	870893226	#N/A	#N/A	762270654	#N/A	#N/A	427806490	#N/A
RPS20	P60866	40S ribosomal protein S20 OS=Homo sapiens OX=9606 GN=RPS20 PE=1 SV=1	58065470	#N/A	#N/A	58859332	#N/A	#N/A	21973894	#N/A
RPS23	P62266	40S ribosomal protein S23 OS=Homo sapiens OX=9606 GN=RPS23 PE=1 SV=3	1.78759e+09	#N/A	#N/A	4215862790	#N/A	#N/A	1120910192	#N/A
RPS24	P62847	40S ribosomal protein S24 OS=Homo sapiens OX=9606 GN=RPS24 PE=1 SV=1	132096126	#N/A	#N/A	519325485	#N/A	#N/A	72611638	#N/A
RPS25	P62851	40S ribosomal protein S25 OS=Homo sapiens OX=9606 GN=RPS25 PE=1 SV=1	5.62279e+08	#N/A	#N/A	529194544	#N/A	#N/A	257444460	#N/A
RPS26	P62854	40S ribosomal protein S26 OS=Homo sapiens OX=9606 GN=RPS26 PE=1 SV=3	735899091	#N/A	#N/A	606361434	#N/A	#N/A	673504932	#N/A
RPS27A	P62979	Ubiquitin-40S ribosomal protein S27a OS=Homo sapiens OX=9606 GN=RPS27A PE=1 SV=2	1567159616	#N/A	#N/A	2779656994	#N/A	#N/A	1.15613e+09	#N/A
RPS27L	Q71UM5	40S ribosomal protein S27-like OS=Homo sapiens OX=9606 GN=RPS27L PE=1 SV=3	541901060	#N/A	#N/A	670628784	#N/A	#N/A	379897344	#N/A
RPS28	P62857	40S ribosomal protein S28 OS=Homo sapiens OX=9606 GN=RPS28 PE=1 SV=1	80982504	Yes	30	96185392	Yes	25	#N/A	#N/A
RPS29	P62273	40S ribosomal protein S29 OS=Homo sapiens OX=9606 GN=RPS29 PE=1 SV=2	104009496	Yes	19	1.43014e+08	Yes	12	#N/A	#N/A
RPS3	P23396	40S ribosomal protein S3 OS=Homo sapiens OX=9606 GN=RPS3 PE=1 SV=2	1.90597e+06	#N/A	#N/A	24642022	#N/A	#N/A	21971803	#N/A
RPS3A	P61247	40S ribosomal protein S3a OS=Homo sapiens OX=9606 GN=RPS3A PE=1 SV=2	2.52301e+08	#N/A	#N/A	412231776	#N/A	#N/A	115918502	#N/A
RPS4X	P62701	40S ribosomal protein S4, X isoform OS=Homo sapiens OX=9606 GN=RPS4X PE=1 SV=2	683834872	#N/A	#N/A	1224321304	#N/A	#N/A	574945330	#N/A
RPS5	P46782	40S ribosomal protein S5 OS=Homo sapiens OX=9606 GN=RPS5 PE=1 SV=4	513422990	#N/A	#N/A	230128082	#N/A	#N/A	197672209	#N/A
RPS6	P62753	40S ribosomal protein S6 OS=Homo sapiens OX=9606 GN=RPS6 PE=1 SV=1	705537331	#N/A	#N/A	1.05334e+09	#N/A	#N/A	473858719	#N/A
RPS7	P62081	40S ribosomal protein S7 OS=Homo sapiens OX=9606 GN=RPS7 PE=1 SV=1	861271829	#N/A	#N/A	1335707624	#N/A	#N/A	4.25497e+08	#N/A
RPS8	P62241	40S ribosomal protein S8 OS=Homo sapiens OX=9606 GN=RPS8 PE=1 SV=2	917201536	#N/A	#N/A	1135188570	#N/A	#N/A	5.72251e+08	#N/A
RPS9	P46781	40S ribosomal protein S9 OS=Homo sapiens OX=9606 GN=RPS9 PE=1 SV=3	104212516	#N/A	#N/A	302857999	#N/A	#N/A	1.17682e+08	#N/A
RPSA	P08865	40S ribosomal protein SA OS=Homo sapiens OX=9606 GN=RPSA PE=1 SV=4	3.16261e+06	Yes	149	#N/A	#N/A	#N/A	#N/A	Yes
RRBP1	Q9P2E9	Ribosome-binding protein 1 OS=Homo sapiens OX=9606 GN=RRBP1 PE=1 SV=5	5.45589e+07	#N/A	#N/A	5.06578e+07	#N/A	#N/A	6.62393e+06	#N/A
RSL1D1	O76021	Ribosomal L1 domain-containing protein 1 OS=Homo sapiens OX=9606 GN=RSL1D1 PE=1 SV=3	29990062	#N/A	#N/A	44694865	#N/A	#N/A	13926870	#N/A
RTCB	Q9Y3I0	RNA-splicing ligase RtcB homolog OS=Homo sapiens OX=9606 GN=RTCB PE=1 SV=1	#N/A	#N/A	#N/A	23869352	Yes	104	#N/A	#N/A
RTF2	Q9BY42	Replication termination factor 2 OS=Homo sapiens OX=9606 GN=RTF2 PE=1 SV=3	#N/A	#N/A	#N/A	#N/A	#N/A	#N/A	#N/A	#N/A
RUVBL1	Q9Y265	RuvB-like 1 OS=Homo sapiens OX=9606 GN=RUVBL1 PE=1 SV=1	37994808	Yes	69	39293960	Yes	66	#N/A	#N/A
S100A16	Q96FQ6	Protein S100-A16 OS=Homo sapiens OX=9606 GN=S100A16 PE=1 SV=1	43364084	#N/A	#N/A	45324124	#N/A	#N/A	9857684	Yes
S100A6	P06703	Protein S100-A6 OS=Homo sapiens OX=9606 GN=S100A6 PE=1 SV=1	59259972	#N/A	#N/A	89353600	#N/A	#N/A	24796459	Yes
SAMM50	Q9Y512	Sorting and assembly machinery component 50 homolog OS=Homo sapiens OX=9606 GN=SAMM50 PE=1 SV=3	#N/A	#N/A	#N/A	10163874	#N/A	#N/A	2.18247e+07	#N/A
SCAMP3	O14828	Secretory carrier-associated membrane protein 3 OS=Homo sapiens OX=9606 GN=SCAMP3 PE=1 SV=3	20849668	Yes	99	8912347	Yes	163	#N/A	#N/A
SCRIB	Q14160	Protein scribble homolog OS=Homo sapiens OX=9606 GN=SCRIB PE=1 SV=5	37373152	#N/A	#N/A	14977824	#N/A	#N/A	2.07258e+07	Yes
SDHA	P31040	Succinate dehydrogenase [ubiquinone] flavoprotein subunit, mitochondrial OS=Homo sapiens OX=9606 GN=SDHA PE=1 SV=2	#N/A	#N/A	#N/A	26239286	Yes	93	#N/A	#N/A
SEC23A	Q15436	Protein transport protein Sec23A OS=Homo sapiens OX=9606 GN=SEC23A PE=1 SV=2	#N/A	#N/A	#N/A	#N/A	#N/A	#N/A	6167946	#N/A
SEC23B	Q15437	Protein transport protein Sec23B OS=Homo sapiens OX=9606 GN=SEC23B PE=1 SV=2	#N/A	#N/A	#N/A	22413723	Yes	112	#N/A	#N/A
SEPTIN7	Q16181	Septin-7 OS=Homo sapiens OX=9606 GN=SEPTIN7 PE=1 SV=2	#N/A	#N/A	#N/A	#N/A	#N/A	#N/A	9583990	Yes
SEPTIN9	Q9UHD8	Septin-9 OS=Homo sapiens OX=9606 GN=SEPTIN9 PE=1 SV=2	#N/A	#N/A	#N/A	#N/A	#N/A	#N/A	#N/A	#N/A
SERBP1	Q8NC51	Plasminogen activator inhibitor 1 RNA-binding protein OS=Homo sapiens OX=9606 GN=SERBP1 PE=1 SV=2	67702192	#N/A	#N/A	32955606	#N/A	#N/A	9636047	#N/A
SFN	P31947	14-3-3 protein sigma OS=Homo sapiens OX=9606 GN=SFN PE=1 SV=1	63780432	Yes	36	#N/A	#N/A	#N/A	#N/A	Yes
SFPQ	P23246	Splicing factor, proline- and glutamine-rich OS=Homo sapiens OX=9606 GN=SFPQ PE=1 SV=2	596972262	Yes	2	28176466	Yes	86	#N/A	#N/A
SHMT2	P34897	Serine hydroxymethyltransferase, mitochondrial OS=Homo sapiens OX=9606 GN=SHMT2 PE=1 SV=3	37934444	#N/A	#N/A	#N/A	#N/A	#N/A	12804904	#N/A
SIPA1L1	O43166	Signal-induced proliferation-associated 1-like protein 1 OS=Homo sapiens OX=9606 GN=SIPA1L1 PE=1 SV=4	421285456	#N/A	#N/A	94510904	#N/A	#N/A	3.8605e+08	Yes
SIPA1L3	O60292	Signal-induced proliferation-associated 1-like protein 3 OS=Homo sapiens OX=9606 GN=SIPA1L3 PE=1 SV=3	#N/A	#N/A	#N/A	#N/A	#N/A	#N/A	#N/A	Yes
SLC25A10	Q9UBX3	Mitochondrial dicarboxylate carrier OS=Homo sapiens OX=9606 GN=SLC25A10 PE=1 SV=2	23183598	Yes	95	111771888	Yes	19	#N/A	#N/A
SLC25A3	Q00325	Phosphate carrier protein, mitochondrial OS=Homo sapiens OX=9606 GN=SLC25A3 PE=1 SV=2	529135664	#N/A	#N/A	662557120	#N/A	#N/A	357430880	#N/A
SLC25A5	P05141	ADP/ATP translocase 2 OS=Homo sapiens OX=9606 GN=SLC25A5 PE=1 SV=7	1789571776	#N/A	#N/A	3462126852	#N/A	#N/A	1165038698	#N/A
SLC25A6	P12236	ADP/ATP translocase 3 OS=Homo sapiens OX=9606 GN=SLC25A6 PE=1 SV=4	68019784	#N/A	#N/A	75678144	#N/A	#N/A	74225296	#N/A
SLC35B2	Q8TB61	Adenosine 3'-phospho 5'-phosphosulfate transporter 1 OS=Homo sapiens OX=9606 GN=SLC35B2 PE=1 SV=1	#N/A	#N/A	#N/A	#N/A	#N/A	#N/A	10935106	#N/A
SLC3A2	P08195	4F2 cell-surface antigen heavy chain OS=Homo sapiens OX=9606 GN=SLC3A2 PE=1 SV=3	#N/A	#N/A	#N/A	14563665	Yes	142	#N/A	Yes
SLX9	Q9NSI2	Ribosome biogenesis protein SLX9 homolog OS=Homo sapiens OX=9606 GN=SLX9 PE=1 SV=2	#N/A	#N/A	#N/A	16977844	Yes	129	#N/A	#N/A
SMARCA4	P51532	Transcription activator BRG1 OS=Homo sapiens OX=9606 GN=SMARCA4 PE=1 SV=2	4.89413e+06	Yes	144	#N/A	#N/A	#N/A	#N/A	#N/A
SMC3	Q9UQE7	Structural maintenance of chromosomes protein 3 OS=Homo sapiens OX=9606 GN=SMC3 PE=1 SV=2	#N/A	#N/A	#N/A	31018486	Yes	79	#N/A	#N/A
SMN1; SMN2	Q16637	Survival motor neuron protein OS=Homo sapiens OX=9606 GN=SMN1 PE=1 SV=1	43920196	Yes	60	#N/A	#N/A	#N/A	#N/A	#N/A
SND1	Q7KZF4	Staphylococcal nuclease domain-containing protein 1 OS=Homo sapiens OX=9606 GN=SND1 PE=1 SV=1	#N/A	#N/A	#N/A	166154224	Yes	8	#N/A	#N/A
SNRNP200	O75643	U5 small nuclear ribonucleoprotein 200 kDa helicase OS=Homo sapiens OX=9606 GN=SNRNP200 PE=1 SV=2	#N/A	#N/A	#N/A	#N/A	#N/A	#N/A	8.3724e+06	#N/A
SNRPD3	P62318	Small nuclear ribonucleoprotein Sm D3 OS=Homo sapiens OX=9606 GN=SNRPD3 PE=1 SV=1	80184112	#N/A	#N/A	17953660	#N/A	#N/A	23523210	#N/A
SNRPE	P62304	Small nuclear ribonucleoprotein E OS=Homo sapiens OX=9606 GN=SNRPE PE=1 SV=1	#N/A	#N/A	#N/A	13888416	Yes	147	#N/A	#N/A
SOWAHC	Q53LP3	Ankyrin repeat domain-containing protein SOWAHC OS=Homo sapiens OX=9606 GN=SOWAHC PE=1 SV=1	#N/A	#N/A	#N/A	#N/A	#N/A	#N/A	89329024	#N/A
SPATS2L	Q9NUQ6	SPATS2-like protein OS=Homo sapiens OX=9606 GN=SPATS2L PE=1 SV=2	16127559	#N/A	#N/A	22191849	#N/A	#N/A	7762247	#N/A
SPCS2	Q15005	Signal peptidase complex subunit 2 OS=Homo sapiens OX=9606 GN=SPCS2 PE=1 SV=3	15657023	#N/A	#N/A	17227902	#N/A	#N/A	7.81165e+06	#N/A
SPECC1	Q5M775	Cytospin-B OS=Homo sapiens OX=9606 GN=SPECC1 PE=1 SV=1	5.43914e+09	#N/A	#N/A	3.7479e+09	#N/A	#N/A	1998790174	#N/A
SPECC1L	Q69YQ0	Cytospin-A OS=Homo sapiens OX=9606 GN=SPECC1L PE=1 SV=3	2798203521	#N/A	#N/A	1.46988e+09	#N/A	#N/A	9.59802e+08	#N/A
SPIN3	Q5JUX0	Spindlin-3 OS=Homo sapiens OX=9606 GN=SPIN3 PE=1 SV=1	#N/A	#N/A	#N/A	#N/A	#N/A	#N/A	174644880	#N/A
SPINT2	O43291	Kunitz-type protease inhibitor 2 OS=Homo sapiens OX=9606 GN=SPINT2 PE=1 SV=2	59042640	#N/A	#N/A	5.7417e+07	#N/A	#N/A	20180526	Yes
SPON1	Q9HCB6	Spondin-1 OS=Homo sapiens OX=9606 GN=SPON1 PE=1 SV=2	56148048	Yes	44	#N/A	#N/A	#N/A	#N/A	Yes
SPTAN1	Q13813	Spectrin alpha chain, non-erythrocytic 1 OS=Homo sapiens OX=9606 GN=SPTAN1 PE=1 SV=3	6547565000	#N/A	#N/A	4026866378	#N/A	#N/A	3.11935e+09	#N/A
SPTBN1	Q01082	Spectrin beta chain, non-erythrocytic 1 OS=Homo sapiens OX=9606 GN=SPTBN1 PE=1 SV=2	9.82489e+09	#N/A	#N/A	5.60016e+09	#N/A	#N/A	7.88438e+09	#N/A
SPTBN2	O15020	Spectrin beta chain, non-erythrocytic 2 OS=Homo sapiens OX=9606 GN=SPTBN2 PE=1 SV=3	944419732	#N/A	#N/A	421817431	#N/A	#N/A	1.17074e+09	Yes
SQSTM1	Q13501	Sequestosome-1 OS=Homo sapiens OX=9606 GN=SQSTM1 PE=1 SV=1	156330306	#N/A	#N/A	88620468	#N/A	#N/A	44558070	#N/A
SREK1IP1	Q8N9Q2	Protein SREK1IP1 OS=Homo sapiens OX=9606 GN=SREK1IP1 PE=1 SV=1	#N/A	#N/A	#N/A	18292160	#N/A	#N/A	39591935	#N/A
SRP14	P37108	Signal recognition particle 14 kDa protein OS=Homo sapiens OX=9606 GN=SRP14 PE=1 SV=2	#N/A	#N/A	#N/A	42129580	Yes	64	#N/A	#N/A
SRRM2	Q9UQ35	Serine/arginine repetitive matrix protein 2 OS=Homo sapiens OX=9606 GN=SRRM2 PE=1 SV=2	28307962	Yes	85	#N/A	#N/A	#N/A	#N/A	#N/A
SRSF10	O75494	Serine/arginine-rich splicing factor 10 OS=Homo sapiens OX=9606 GN=SRSF10 PE=1 SV=1	#N/A	#N/A	#N/A	32154518	#N/A	#N/A	13014435	#N/A
SSBP1	Q04837	Single-stranded DNA-binding protein, mitochondrial OS=Homo sapiens OX=9606 GN=SSBP1 PE=1 SV=1	24022398	#N/A	#N/A	56237028	#N/A	#N/A	54327212	#N/A
STOM	P27105	Stomatin OS=Homo sapiens OX=9606 GN=STOM PE=1 SV=3	51136988	Yes	47	51229684	Yes	53	#N/A	Yes
SUCLA2	Q9P2R7	Succinate--CoA ligase [ADP-forming] subunit beta, mitochondrial OS=Homo sapiens OX=9606 GN=SUCLA2 PE=1 SV=3	107699744	Yes	18	#N/A	#N/A	#N/A	#N/A	#N/A
SUPT16H	Q9Y5B9	FACT complex subunit SPT16 OS=Homo sapiens OX=9606 GN=SUPT16H PE=1 SV=1	26899448	Yes	86	#N/A	#N/A	#N/A	#N/A	#N/A
SURF6	O75683	Surfeit locus protein 6 OS=Homo sapiens OX=9606 GN=SURF6 PE=1 SV=3	#N/A	#N/A	#N/A	3.18783e+06	Yes	186	#N/A	#N/A
SVIL	O95425	Supervillin OS=Homo sapiens OX=9606 GN=SVIL PE=1 SV=2	4963303952	#N/A	#N/A	2850931340	#N/A	#N/A	3.49351e+09	Yes
SYNCRIP	O60506	Heterogeneous nuclear ribonucleoprotein Q OS=Homo sapiens OX=9606 GN=SYNCRIP PE=1 SV=2	#N/A	#N/A	#N/A	#N/A	#N/A	#N/A	#N/A	#N/A
SYNPO	Q8N3V7	Synaptopodin OS=Homo sapiens OX=9606 GN=SYNPO PE=1 SV=2	1327768168	#N/A	#N/A	347707152	#N/A	#N/A	6.74662e+08	Yes
TAB2	Q9NYJ8	TGF-beta-activated kinase 1 and MAP3K7-binding protein 2 OS=Homo sapiens OX=9606 GN=TAB2 PE=1 SV=1	#N/A	#N/A	#N/A	294818144	Yes	4	#N/A	#N/A
TACSTD2	P09758	Tumor-associated calcium signal transducer 2 OS=Homo sapiens OX=9606 GN=TACSTD2 PE=1 SV=3	150475116	#N/A	#N/A	102175060	#N/A	#N/A	49728300	Yes
TALDO1	P37837	Transaldolase OS=Homo sapiens OX=9606 GN=TALDO1 PE=1 SV=2	#N/A	#N/A	#N/A	#N/A	#N/A	#N/A	#N/A	#N/A
TARS1	P26639	Threonine--tRNA ligase 1, cytoplasmic OS=Homo sapiens OX=9606 GN=TARS1 PE=1 SV=3	59707244	Yes	42	#N/A	#N/A	#N/A	#N/A	#N/A
TAS2R4	Q9NYW5	Taste receptor type 2 member 4 OS=Homo sapiens OX=9606 GN=TAS2R4 PE=1 SV=1	279505600	#N/A	#N/A	119421704	#N/A	#N/A	118987528	#N/A
TCOF1	Q13428	Treacle protein OS=Homo sapiens OX=9606 GN=TCOF1 PE=1 SV=3	#N/A	#N/A	#N/A	4780675	Yes	178	#N/A	#N/A
TECR	Q9NZ01	Very-long-chain enoyl-CoA reductase OS=Homo sapiens OX=9606 GN=TECR PE=1 SV=1	53438228	#N/A	#N/A	41416308	#N/A	#N/A	43376296	#N/A
TES	Q9UGI8	Testin OS=Homo sapiens OX=9606 GN=TES PE=1 SV=1	44306144	Yes	59	11355084	Yes	156	#N/A	Yes
TFG	Q92734	Protein TFG OS=Homo sapiens OX=9606 GN=TFG PE=1 SV=2	#N/A	#N/A	#N/A	46466068	Yes	59	#N/A	#N/A
TFRC	P02786	Transferrin receptor protein 1 OS=Homo sapiens OX=9606 GN=TFRC PE=1 SV=2	203909760	#N/A	#N/A	160319872	#N/A	#N/A	81275456	Yes
THBS1	P07996	Thrombospondin-1 OS=Homo sapiens OX=9606 GN=THBS1 PE=1 SV=2	16894200	Yes	109	#N/A	#N/A	#N/A	#N/A	Yes
THRAP3	Q9Y2W1	Thyroid hormone receptor-associated protein 3 OS=Homo sapiens OX=9606 GN=THRAP3 PE=1 SV=2	16059201	#N/A	#N/A	#N/A	#N/A	#N/A	9929051	#N/A
TIMM50	Q3ZCQ8	Mitochondrial import inner membrane translocase subunit TIM50 OS=Homo sapiens OX=9606 GN=TIMM50 PE=1 SV=2	#N/A	#N/A	#N/A	#N/A	#N/A	#N/A	#N/A	#N/A
TJP2	Q9UDY2	Tight junction protein ZO-2 OS=Homo sapiens OX=9606 GN=TJP2 PE=1 SV=2	50977304	#N/A	#N/A	38146908	#N/A	#N/A	31784320	Yes
TJP3	O95049	Tight junction protein ZO-3 OS=Homo sapiens OX=9606 GN=TJP3 PE=1 SV=3	12944732	Yes	122	#N/A	#N/A	#N/A	#N/A	#N/A
TKT	P29401	Transketolase OS=Homo sapiens OX=9606 GN=TKT PE=1 SV=3	178199519	#N/A	#N/A	2.02373e+09	#N/A	#N/A	5.2418e+08	#N/A
TMCO1	Q9UM00	Calcium load-activated calcium channel OS=Homo sapiens OX=9606 GN=TMCO1 PE=1 SV=2	8463615	Yes	136	7.88555e+06	Yes	166	#N/A	#N/A
TMED10	P49755	Transmembrane emp24 domain-containing protein 10 OS=Homo sapiens OX=9606 GN=TMED10 PE=1 SV=2	15924989	Yes	115	22449582	Yes	111	#N/A	#N/A
TMEM238	C9JI98	Transmembrane protein 238 OS=Homo sapiens OX=9606 GN=TMEM238 PE=1 SV=1	8.28942e+06	Yes	137	6981414	Yes	169	#N/A	#N/A
TMEM43	Q9BTV4	Transmembrane protein 43 OS=Homo sapiens OX=9606 GN=TMEM43 PE=1 SV=1	#N/A	#N/A	#N/A	35267812	#N/A	#N/A	148327296	#N/A
TMOD1	P28289	Tropomodulin-1 OS=Homo sapiens OX=9606 GN=TMOD1 PE=1 SV=1	83574232	#N/A	#N/A	38533956	#N/A	#N/A	23271882	#N/A
TMOD3	Q9NYL9	Tropomodulin-3 OS=Homo sapiens OX=9606 GN=TMOD3 PE=1 SV=1	1.87502e+09	#N/A	#N/A	2610004505	#N/A	#N/A	6.96192e+08	#N/A
TNFAIP2	Q03169	Tumor necrosis factor alpha-induced protein 2 OS=Homo sapiens OX=9606 GN=TNFAIP2 PE=1 SV=2	#N/A	#N/A	#N/A	17819564	#N/A	#N/A	9288234	#N/A
TOMM22	Q9NS69	Mitochondrial import receptor subunit TOM22 homolog OS=Homo sapiens OX=9606 GN=TOMM22 PE=1 SV=3	#N/A	#N/A	#N/A	#N/A	#N/A	#N/A	#N/A	#N/A
TOP1	P11387	DNA topoisomerase 1 OS=Homo sapiens OX=9606 GN=TOP1 PE=1 SV=2	67990450	#N/A	#N/A	#N/A	#N/A	#N/A	1.3363e+06	#N/A
TPI1	P60174	Triosephosphate isomerase OS=Homo sapiens OX=9606 GN=TPI1 PE=1 SV=4	78067046	#N/A	#N/A	444504040	#N/A	#N/A	18503708	#N/A
TPM1	P09493	Tropomyosin alpha-1 chain OS=Homo sapiens OX=9606 GN=TPM1 PE=1 SV=2	65657124	#N/A	#N/A	118976176	#N/A	#N/A	120883098	#N/A
TPM3	P06753	Tropomyosin alpha-3 chain OS=Homo sapiens OX=9606 GN=TPM3 PE=1 SV=2	1204527680	#N/A	#N/A	1173828924	#N/A	#N/A	624557260	#N/A
TPM4	P67936	Tropomyosin alpha-4 chain OS=Homo sapiens OX=9606 GN=TPM4 PE=1 SV=3	32626390	Yes	79	30782252	Yes	81	#N/A	#N/A
TPRN	Q4KMQ1	Taperin OS=Homo sapiens OX=9606 GN=TPRN PE=1 SV=2	158016186	#N/A	#N/A	#N/A	#N/A	#N/A	15481003	Yes
TPT1	P13693	Translationally-controlled tumor protein OS=Homo sapiens OX=9606 GN=TPT1 PE=1 SV=1	23198862	#N/A	#N/A	24056362	#N/A	#N/A	6377135	#N/A
TRIM28	Q13263	Transcription intermediary factor 1-beta OS=Homo sapiens OX=9606 GN=TRIM28 PE=1 SV=5	43608976	Yes	61	9297031	Yes	162	#N/A	#N/A
TTC23	Q5W5X9	Tetratricopeptide repeat protein 23 OS=Homo sapiens OX=9606 GN=TTC23 PE=1 SV=1	#N/A	#N/A	#N/A	3.83147e+06	Yes	184	#N/A	#N/A
TUBA1A	Q71U36	Tubulin alpha-1A chain OS=Homo sapiens OX=9606 GN=TUBA1A PE=1 SV=1	#N/A	#N/A	#N/A	#N/A	#N/A	#N/A	22923034	#N/A
TUBA1B	P68363	Tubulin alpha-1B chain OS=Homo sapiens OX=9606 GN=TUBA1B PE=1 SV=1	2.34702e+09	#N/A	#N/A	3.42115e+09	#N/A	#N/A	1.23614e+09	#N/A
TUBA1C	Q9BQE3	Tubulin alpha-1C chain OS=Homo sapiens OX=9606 GN=TUBA1C PE=1 SV=1	54316254	Yes	45	#N/A	#N/A	#N/A	#N/A	#N/A
TUBB	P07437	Tubulin beta chain OS=Homo sapiens OX=9606 GN=TUBB PE=1 SV=2	4265222977	#N/A	#N/A	5.81919e+09	#N/A	#N/A	3.83329e+09	#N/A
TUBB4B	P68371	Tubulin beta-4B chain OS=Homo sapiens OX=9606 GN=TUBB4B PE=1 SV=1	1.0653e+09	#N/A	#N/A	978004822	#N/A	#N/A	184542978	#N/A
TUBG1	P23258	Tubulin gamma-1 chain OS=Homo sapiens OX=9606 GN=TUBG1 PE=1 SV=2	#N/A	#N/A	#N/A	#N/A	#N/A	#N/A	#N/A	#N/A
TUFM	P49411	Elongation factor Tu, mitochondrial OS=Homo sapiens OX=9606 GN=TUFM PE=1 SV=3	153804106	#N/A	#N/A	192766263	#N/A	#N/A	81116004	#N/A
TYMP	P19971	Thymidine phosphorylase OS=Homo sapiens OX=9606 GN=TYMP PE=1 SV=2	142634496	#N/A	#N/A	129653696	#N/A	#N/A	85584632	#N/A
U2AF1	Q01081	Splicing factor U2AF 35 kDa subunit OS=Homo sapiens OX=9606 GN=U2AF1 PE=1 SV=3	#N/A	#N/A	#N/A	#N/A	#N/A	#N/A	#N/A	#N/A
U2AF2	P26368	Splicing factor U2AF 65 kDa subunit OS=Homo sapiens OX=9606 GN=U2AF2 PE=1 SV=4	21922978	Yes	97	#N/A	#N/A	#N/A	#N/A	#N/A
UBA52	P62987	Ubiquitin-60S ribosomal protein L40 OS=Homo sapiens OX=9606 GN=UBA52 PE=1 SV=2	261084052	#N/A	#N/A	881432036	#N/A	#N/A	609140661	Yes
UBTF	P17480	Nucleolar transcription factor 1 OS=Homo sapiens OX=9606 GN=UBTF PE=1 SV=1	13304695	Yes	120	#N/A	#N/A	#N/A	#N/A	#N/A
UCHL1	P09936	Ubiquitin carboxyl-terminal hydrolase isozyme L1 OS=Homo sapiens OX=9606 GN=UCHL1 PE=1 SV=2	94827384	Yes	23	27626188	Yes	87	#N/A	#N/A
UCHL3	P15374	Ubiquitin carboxyl-terminal hydrolase isozyme L3 OS=Homo sapiens OX=9606 GN=UCHL3 PE=1 SV=1	#N/A	#N/A	#N/A	#N/A	#N/A	#N/A	2.54219e+07	#N/A
UGDH	O60701	UDP-glucose 6-dehydrogenase OS=Homo sapiens OX=9606 GN=UGDH PE=1 SV=1	211430128	#N/A	#N/A	169006885	#N/A	#N/A	20801610	#N/A
UNC79	Q9P2D8	Protein unc-79 homolog OS=Homo sapiens OX=9606 GN=UNC79 PE=1 SV=4	293548480	Yes	6	#N/A	#N/A	#N/A	#N/A	Yes
UQCRC1	P31930	Cytochrome b-c1 complex subunit 1, mitochondrial OS=Homo sapiens OX=9606 GN=UQCRC1 PE=1 SV=3	9168981	Yes	133	13234725	Yes	148	#N/A	#N/A
UQCRC2	P22695	Cytochrome b-c1 complex subunit 2, mitochondrial OS=Homo sapiens OX=9606 GN=UQCRC2 PE=1 SV=3	49091788	Yes	52	7.34287e+07	Yes	35	#N/A	#N/A
UTP18	Q9Y5J1	U3 small nucleolar RNA-associated protein 18 homolog OS=Homo sapiens OX=9606 GN=UTP18 PE=1 SV=3	10282546	#N/A	#N/A	10758507	#N/A	#N/A	8792873	#N/A
VARS1	P26640	Valine--tRNA ligase OS=Homo sapiens OX=9606 GN=VARS1 PE=1 SV=4	8435287	#N/A	#N/A	53315648	#N/A	#N/A	1.78564e+07	#N/A
VDAC2	P45880	Voltage-dependent anion-selective channel protein 2 OS=Homo sapiens OX=9606 GN=VDAC2 PE=1 SV=2	#N/A	#N/A	#N/A	10942348	#N/A	#N/A	1.18395e+08	#N/A
VGLL1	Q99990	Transcription cofactor vestigial-like protein 1 OS=Homo sapiens OX=9606 GN=VGLL1 PE=1 SV=1	26874426	Yes	87	#N/A	#N/A	#N/A	#N/A	#N/A
VIL1	P09327	Villin-1 OS=Homo sapiens OX=9606 GN=VIL1 PE=1 SV=4	30334326	Yes	84	#N/A	#N/A	#N/A	#N/A	Yes
VILL	O15195	Villin-like protein OS=Homo sapiens OX=9606 GN=VILL PE=1 SV=3	48934288	#N/A	#N/A	93354488	#N/A	#N/A	62445015	#N/A
VPS11	Q9H270	Vacuolar protein sorting-associated protein 11 homolog OS=Homo sapiens OX=9606 GN=VPS11 PE=1 SV=1	#N/A	#N/A	#N/A	#N/A	#N/A	#N/A	#N/A	#N/A
WASL	O00401	Actin nucleation-promoting factor WASL OS=Homo sapiens OX=9606 GN=WASL PE=1 SV=2	7256074	#N/A	#N/A	9.34103e+06	#N/A	#N/A	1.51554e+07	#N/A
WWP2	O00308	NEDD4-like E3 ubiquitin-protein ligase WWP2 OS=Homo sapiens OX=9606 GN=WWP2 PE=1 SV=2	#N/A	#N/A	#N/A	4.71732e+06	Yes	179	#N/A	#N/A
XRCC6	P12956	X-ray repair cross-complementing protein 6 OS=Homo sapiens OX=9606 GN=XRCC6 PE=1 SV=2	4233705	Yes	147	157834668	Yes	10	#N/A	#N/A
XRN2	Q9H0D6	5'-3' exoribonuclease 2 OS=Homo sapiens OX=9606 GN=XRN2 PE=1 SV=1	23665568	#N/A	#N/A	23919866	#N/A	#N/A	11894335	#N/A
YBX3	P16989	Y-box-binding protein 3 OS=Homo sapiens OX=9606 GN=YBX3 PE=1 SV=4	#N/A	#N/A	#N/A	#N/A	#N/A	#N/A	#N/A	#N/A
YWHAE	P62258	14-3-3 protein epsilon OS=Homo sapiens OX=9606 GN=YWHAE PE=1 SV=1	159416912	#N/A	#N/A	173687888	#N/A	#N/A	74572112	#N/A
YWHAG	P61981	14-3-3 protein gamma OS=Homo sapiens OX=9606 GN=YWHAG PE=1 SV=2	272012774	#N/A	#N/A	142653534	#N/A	#N/A	46788513	#N/A
YWHAQ	P27348	14-3-3 protein theta OS=Homo sapiens OX=9606 GN=YWHAQ PE=1 SV=1	505400248	#N/A	#N/A	343562932	#N/A	#N/A	99444664	#N/A
YWHAZ	P63104	14-3-3 protein zeta/delta OS=Homo sapiens OX=9606 GN=YWHAZ PE=1 SV=1	#N/A	#N/A	#N/A	312857572	#N/A	#N/A	136511152	#N/A
ZC3H18	Q86VM9	Zinc finger CCCH domain-containing protein 18 OS=Homo sapiens OX=9606 GN=ZC3H18 PE=1 SV=2	18982248	#N/A	#N/A	17207848	#N/A	#N/A	8025972	#N/A
ZC3HAV1	Q7Z2W4	Zinc finger CCCH-type antiviral protein 1 OS=Homo sapiens OX=9606 GN=ZC3HAV1 PE=1 SV=3	#N/A	#N/A	#N/A	17174758	Yes	127	#N/A	#N/A
ZDHHC5	Q9C0B5	Palmitoyltransferase ZDHHC5 OS=Homo sapiens OX=9606 GN=ZDHHC5 PE=1 SV=2	#N/A	#N/A	#N/A	38017140	Yes	68	#N/A	Yes
ZNF185	O15231	Zinc finger protein 185 OS=Homo sapiens OX=9606 GN=ZNF185 PE=1 SV=3	285039395	#N/A	#N/A	436109762	#N/A	#N/A	189947314	Yes

## Sheet: Table S6
Supplementary Table 6. Hits of Co-IP/MS and the list of membrane-localized or secreted proteins
Flag-1	Flag-2	Membrane-localized or secreted protein
ABLIM3	ACP1	AADAT
ACTR2	ACTR2	AAK1
AHNAK	ALDH16A1	ABCA12
AIMP1	ALDH3A2	ABCA7
AK4	AP2A1	ABCB1
ATAD3B	ARCN1	ABCB11
ATIC	ATG4C	ABCB4
ATP5PO	ATIC	ABCB6
ATP6V0D1	ATP5PO	ABCC1
ATP6V1A	ATP6V0D1	ABCC3
BLVRB	ATP6V1A	ABCC4
BRIX1	ATP6V1E1	ABCC5
BUD31	BCAP31	ABCC6
C3	BLVRB	ABCG2
CANX	BST2	ABHD15
CAP1	BTAF1	ABHD3
CDK1	C3	ABI1
CEP131	C4A	ABITRAM
CGAS	C9	ABLIM3
CHCHD3	CANX	AC004691.2
CHMP2A	CAP1	AC005324.2
CLTA	CAPN1	AC005726.1
COX4I1	CAPZA2	AC008403.1
COX5A	CAST	AC008687.1
COX6A1	CCT2	AC020907.6
CPSF6	CCT8	AC127029.3
DDAH2	CDC42	AC138696.1
DDOST	CDHR3	ACE
DDX10	CEPT1	ACIN1
DDX17	CFAP206	ACKR3
DEFB1	CGAS	ACOT9
DMAC2	CHCHD3	ACRBP
DNAJA1	CHMP2A	ACTN1
DNAJA2	CLDN7	ACTR10
DSTN	CLIC1	ACTR6
DUS3L	COL20A1	ADA
DUT	COPA	ADAM10
DYNC1LI2	CORO2B	ADAM12
EBNA1BP2	CPSF6	ADAM28
EEF1A2	CRK	ADAM33
EEF1D	CUL3	ADAM9
EIF3A	CYBRD1	ADAMTS1
EIF4B	CYC1	ADAMTS12
EIF4G1	DCHS1	ADAMTS13
EIF5AL1	DCLK2	ADAMTS15
ERMP1	DDAH2	ADAMTS16
ETFA	DDX17	ADAMTS17
EWSR1	DDX39A	ADAMTS18
EXOSC3	DEFB1	ADAMTS19
EZR	DHX30	ADAMTS2
FMNL2	DHX9	ADAMTS3
GMEB1	DMAC2	ADAMTS4
GNB4	DNAH12	ADAMTS5
HBA1; HBA2	DNAJA2	ADAMTS7
HK1	DPYSL2	ADAMTS9
HMGN3	DSTN	ADAMTSL1
HNRNPD	DUT	ADAMTSL2
HNRNPDL	EBNA1BP2	ADAMTSL3
HNRNPR	EEF1B2	ADAMTSL4
HSD17B4	EEF1D	ADAMTSL5
IDH1	EHBP1L1	ADAP1
IGF2BP2	EIF2S2	ADCK1
IGKV3-15	EIF3A	ADCK5
KIAA1522	EIF3I	ADD1
KLK6	EIF4B	ADD2
KPNB1	EIF4G1	ADD3
LCP1	EIF5A2	ADGRB2
LGALS8	EPRS1	ADGRD1
LMNB1	ETFA	ADGRE5
LMNB2	EWSR1	ADGRG2
LRRC1	FDPS	ADGRG7
LRRC41	FMR1	ADGRL2
LZTS2	GALNT7	ADH1A
MATR3	GDF5	ADH1B
MAVS	GNB2	ADH1C
MIF	GSR	ADH7
MRPL11	HBA1; HBA2	ADK
MSN	HK1	ADORA1
MTCH1	HMGB1	ADRA1B
MTHFD1	HMGN2	ADRM1
MYL6B	HMGN3	ADSS2
NARS1	HNRNPC	AEBP1
NDUFS3	HNRNPDL	AFAP1L2
NELFE	HNRNPR	AFDN
NIPSNAP1	HSD17B4	AFG1L
NIPSNAP2	HSP90AB1	AFP
NONO	HSPE1	AGER
NSUN2	HTATSF1	AGRN
PCNA	IDH1	AHNAK
PDIA3	IGF2BP2	AHNAK2
PDIA4	ILF2	AHSG
PDIA6	ILF3	AIFM2
PGAM1	JMJD1C	AIMP1
PGK1	JUP	AKAP10
PGLS	KARS1	AKAP11
PLEKHA6	KPNB1	AKAP12
POTEKP	KRT16	AKR1B10
PPL	LMNB2	AKR1B15
PPM1E	LRPPRC	AL139300.1
PRPF19	LRRC41	AL353671.1
PRPF31	LRRC53	AL355315.1
PSAT1	MAP1B	AL357075.4
PSMD2	MATR3	AL358113.1
PTGES3	MCCC1	ALB
RAB34	MDH2	ALCAM
RABEP2	MED14	ALDH3A1
RALY	MIEF1	ALK
RASGRF1	MIF	ALOX15B
RPL12	MRPL11	ALOXE3
RPL22	MTHFD1	ALPG
RPL27	MVP	ALPI
RPL30	MYBBP1A	ALPP
RPL5	MYL6B	AMACR
RPS12	NELFE	AMBN
RPS15A	NES	AMBP
RPS19	NIPSNAP1	AMDHD1
RPS28	NIPSNAP2	AMER1
RPS29	NKRF	AMER2
RPSA	NONO	AMH
RUVBL1	NPEPPS	AMIGO2
SCAMP3	NSUN2	AMPH
SFN	NT5E	ANG
SFPQ	PCNA	ANGPTL2
SLC25A10	PDHB	ANGPTL4
SMARCA4	PDIA3	ANGPTL8
SMN1; SMN2	PDIA4	ANK2
SPON1	PDIA6	ANK3
SRRM2	PFN1	ANKDD1A
STOM	PGAM1	ANKEF1
SUCLA2	PGK1	ANKFN1
SUPT16H	PLCE1	ANKIB1
TARS1	POTEE	ANKLE2
TES	PPA1	ANKRA2
THBS1	PPL	ANKRD13A
TJP3	PPM1G	ANKRD35
TMCO1	PRNP	ANKRD42
TMED10	PRPF31	ANKRD45
TMEM238	PSMD2	ANKS1B
TPM4	PSME1	ANO1
TRIM28	PTBP1	ANO10
TUBA1C	PTCD3	ANO2
U2AF2	PTGR1	ANO6
UBTF	RAB13	ANPEP
UCHL1	RAB1A	ANXA1
UNC79	RAB34	ANXA13
UQCRC1	RALY	ANXA2
UQCRC2	RBBP6	ANXA3
VGLL1	RBM22	AOAH
VIL1	RCN1	AOC3
XRCC6	RPL12	AP2M1
	RPL22	APBB1
	RPL27	APBB1IP
	RPL30	APC
	RPL5	APLP1
	RPS19	APMAP
	RPS28	APOA1
	RPS29	APOA4
	RTCB	APOB
	RUVBL1	APOC3
	SCAMP3	APOD
	SDHA	APOE
	SEC23B	APOH
	SFPQ	APOL4
	SLC25A10	APOLD1
	SLC3A2	APOM
	SLX9	APOO
	SMC3	APP
	SND1	APPL1
	SNRPE	AQP1
	SRP14	AQP10
	STOM	AQP3
	SURF6	AQP4
	TAB2	AQP5
	TCOF1	ARAP1
	TES	ARF1
	TFG	ARHGAP17
	TMCO1	ARHGAP18
	TMED10	ARHGAP19
	TMEM238	ARHGAP21
	TPM4	ARHGAP22
	TRIM28	ARHGAP23
	TTC23	ARHGAP24
	UCHL1	ARHGAP29
	UQCRC1	ARHGAP33
	UQCRC2	ARHGAP36
	WWP2	ARHGAP40
	XRCC6	ARHGAP45
	ZC3HAV1	ARHGAP9
	ZDHHC5	ARHGDIG
		ARHGEF1
		ARHGEF11
		ARHGEF12
		ARHGEF15
		ARHGEF26
		ARHGEF28
		ARHGEF40
		ARHGEF5
		ARID2
		ARID4A
		ARID5B
		ARL13A
		ARL15
		ARL4C
		ARMC12
		ARMCX5
		ARMH4
		ARPC5
		ARRB2
		ARRDC4
		ARSF
		ARSI
		ARSJ
		ARSK
		ART4
		ARVCF
		ASAP1
		ASB5
		ASGR1
		ASGR2
		ASH2L
		ASIC1
		ASIP
		ASPM
		ASPN
		ASPSCR1
		ATG13
		ATG3
		ATG7
		ATIC
		ATOX1
		ATP10D
		ATP12A
		ATP13A3
		ATP13A5
		ATP1B3
		ATP23
		ATP2B1
		ATP2B4
		ATP2C2
		ATP4B
		ATP6V0A2
		ATP6V1H
		ATP8A2
		ATP8B1
		ATP8B2
		ATRN
		ATXN10
		ATXN3
		ATXN7L3
		AVEN
		AVPI1
		AXIN2
		AXL
		AZGP1
		AZU1
		B2M
		B3GALT2
		B3GAT1
		BACE1
		BAIAP2
		BAIAP2L1
		BANK1
		BASP1
		BBOF1
		BCAR1
		BCAR3
		BCL2L12
		BCL6B
		BCORL1
		BCR
		BDKRB2
		BDNF
		BEND6
		BFSP1
		BFSP2
		BGN
		BICD2
		BIN2
		BLNK
		BLVRB
		BMP2
		BMP6
		BMP7
		BMP8A
		BMP8B
		BMPR2
		BMX
		BOC
		BORCS5
		BPIFB2
		BPIFB4
		BRPF1
		BSDC1
		BTBD18
		BTK
		BTN2A1
		BTRC
		BVES
		BZW2
		C10orf90
		C11orf42
		C11orf45
		C12orf73
		C12orf76
		C14orf93
		C15orf61
		C16orf74
		C17orf58
		C18orf21
		C18orf54
		C19orf33
		C19orf38
		C19orf71
		C1orf116
		C1orf189
		C1orf35
		C1orf54
		C1orf68
		C1orf74
		C1QBP
		C1QTNF1
		C1QTNF12
		C1QTNF2
		C1QTNF3
		C1QTNF4
		C1QTNF6
		C1QTNF7
		C1S
		C20orf173
		C2CD2L
		C2orf66
		C2orf72
		C3orf14
		C3orf20
		C3orf38
		C4BPB
		C4orf48
		C5orf46
		C8orf33
		C8orf37
		C9orf153
		CA10
		CA11
		CA14
		CA9
		CACNA1E
		CACNA1I
		CALCRL
		CALD1
		CALHM4
		CALML5
		CALN1
		CAMK2A
		CAMK2B
		CAMK2D
		CAMK2G
		CAP2
		CAPS
		CASKIN2
		CASP4
		CAST
		CATSPERG
		CAV3
		CAVIN1
		CAVIN2
		CAVIN3
		CAVIN4
		CBLN3
		CBWD1
		CBWD2
		CBWD3
		CBWD5
		CBWD6
		CBY2
		CC2D1A
		CCBE1
		CCDC107
		CCDC112
		CCDC115
		CCDC124
		CCDC126
		CCDC136
		CCDC15
		CCDC154
		CCDC24
		CCDC28A
		CCDC3
		CCDC59
		CCDC62
		CCDC69
		CCDC8
		CCDC83
		CCDC93
		CCDC97
		CCKAR
		CCL15
		CCL2
		CCN2
		CCN3
		CCN4
		CCN6
		CCNT2
		CCNYL1
		CCR2
		CCR3
		CCR4
		CCT3
		CD109
		CD14
		CD163
		CD164L2
		CD180
		CD2
		CD200R1
		CD226
		CD248
		CD274
		CD2AP
		CD300A
		CD300LB
		CD33
		CD34
		CD37
		CD38
		CD3E
		CD3G
		CD4
		CD40LG
		CD44
		CD46
		CD47
		CD48
		CD79B
		CD81
		CD84
		CD86
		CD8A
		CD8B
		CD9
		CD93
		CD99L2
		CDAN1
		CDC42EP1
		CDC42EP3
		CDC42EP4
		CDCA4
		CDH1
		CDH13
		CDH15
		CDH2
		CDH26
		CDH3
		CDH4
		CDH5
		CDH6
		CDH8
		CDIPT
		CDK16
		CDK5
		CDK7
		CDRT15
		CDV3
		CEACAM5
		CEACAM7
		CEBPE
		CELA3A
		CELA3B
		CELSR1
		CEMIP2
		CEP295
		CEP55
		CEP57L1
		CEP89
		CES4A
		CFAP157
		CFAP251
		CFAP299
		CFAP58
		CFAP65
		CFB
		CFH
		CFHR1
		CFL2
		CFLAR
		CFP
		CGB1
		CGB2
		CGB3
		CGB5
		CGB7
		CGB8
		CGN
		CGREF1
		CHI3L1
		CHIC2
		CHMP2A
		CHRDL2
		CHRM3
		CHRNA1
		CHRNA2
		CHRNA3
		CHRNA5
		CHRND
		CIAO3
		CIB1
		CIB3
		CIP2A
		CKAP5
		CKLF
		CLCA2
		CLCA4
		CLCF1
		CLCN5
		CLCN6
		CLDN23
		CLDN4
		CLEC11A
		CLEC2A
		CLEC4F
		CLEC5A
		CLECL1
		CLIC2
		CLIC4
		CLIC5
		CLTB
		CLU
		CLUL1
		CMA1
		CMTM4
		CMTM7
		CMYA5
		CNGA1
		CNGA4
		CNKSR2
		CNNM1
		CNNM4
		CNP
		CNR1
		COBL
		COCH
		COG3
		COL10A1
		COL11A1
		COL12A1
		COL14A1
		COL15A1
		COL16A1
		COL17A1
		COL18A1
		COL1A1
		COL1A2
		COL20A1
		COL21A1
		COL22A1
		COL26A1
		COL28A1
		COL2A1
		COL3A1
		COL4A2
		COL4A3
		COL4A5
		COL4A6
		COL5A1
		COL5A3
		COL6A1
		COL6A2
		COL6A3
		COL7A1
		COL8A1
		COL8A2
		COL9A2
		COL9A3
		COLQ
		COMMD4
		COMP
		COMTD1
		COPA
		COPRS
		COQ7
		CORIN
		CORO1B
		CORO2A
		CORO2B
		COX6B2
		CPA2
		CPA3
		CPA4
		CPA5
		CPAMD8
		CPEB3
		CPNE9
		CPPED1
		CPQ
		CPZ
		CRB1
		CRCP
		CREB5
		CREG1
		CRHR2
		CRIP1
		CRIP2
		CRISPLD2
		CRK
		CRLF3
		CROCC
		CRP
		CRTAP
		CRTC1
		CRYAB
		CRYBG3
		CRYL1
		CSDE1
		CSF1
		CSF1R
		CSF2
		CSMD3
		CSPG4
		CST3
		CST6
		CT55
		CTHRC1
		CTNNA1
		CTNNB1
		CTNND1
		CTSB
		CTSF
		CTSV
		CTTN
		CTXN1
		CUEDC1
		CUTA
		CWH43
		CX3CL1
		CX3CR1
		CXADR
		CXCL16
		CXCL5
		CXCL8
		CXCR2
		CYB5D2
		CYBC1
		CYBRD1
		CYFIP2
		CYP20A1
		CYP24A1
		CYP2C18
		CYP2C8
		CYP2C9
		CYTH2
		CYTH4
		CYTL1
		DAAM1
		DAB2
		DAG1
		DAGLB
		DAND5
		DAW1
		DBN1
		DBNL
		DCAF16
		DCBLD2
		DCHS1
		DCHS2
		DCT
		DCTN6
		DCUN1D2
		DDAH1
		DDIAS
		DDIT4L
		DDR2
		DDX4
		DDX58
		DDX60L
		DEFA5
		DENND10
		DENND6B
		DFFA
		DGKG
		DGKH
		DHDDS
		DHRS11
		DHRS13
		DHRS4L2
		DHRS7B
		DHRSX
		DIAPH1
		DIAPH3
		DIO2
		DIRAS1
		DIS3L
		DKK2
		DKK3
		DKKL1
		DLG1
		DLG2
		DLGAP3
		DLL1
		DLL3
		DMBT1
		DMKN
		DMWD
		DNAAF1
		DNAAF4
		DNAH17
		DNAJA4
		DNAJB13
		DNAJB4
		DNAJC5
		DNAJC6
		DNAJC9
		DNASE1
		DNASE1L2
		DOCK4
		DOK3
		DPP7
		DPT
		DPY19L4
		DPYSL2
		DRD1
		DRD4
		DRP2
		DSC2
		DSC3
		DSEL
		DUS1L
		DUSP15
		DXO
		DYSF
		ECM1
		ECM2
		ECSCR
		EDA
		EDN1
		EDN2
		EDNRA
		EDNRB
		EEF1AKMT1
		EEF2
		EFCAB1
		EFCAB2
		EFCAB7
		EFEMP1
		EFHC2
		EFNB1
		EFR3A
		EFR3B
		EGFL8
		EGFR
		EHBP1
		EHBP1L1
		EHD1
		EHD2
		EHD3
		EHD4
		EIF2B2
		EIF5A
		EIF5AL1
		EIF5B
		ELAPOR1
		ELMO3
		ELN
		EMILIN3
		EMP3
		ENAH
		ENC1
		ENDOD1
		ENG
		ENKD1
		ENO1
		ENO2
		ENO3
		ENOX1
		ENOX2
		ENPP2
		ENTPD6
		EPB41
		EPB41L1
		EPB41L2
		EPB41L3
		EPB41L4A
		EPB41L4B
		EPB41L5
		EPCAM
		EPGN
		EPHA2
		EPHA3
		EPHB1
		EPHB2
		EPN1
		EPOR
		EQTN
		ERAP1
		ERAP2
		ERBB2
		ERBB3
		ERBIN
		ERC1
		ERCC4
		EREG
		ERMN
		ERVFRD-1
		ERVMER34-1
		ESYT2
		ETNK1
		ETS2
		EVA1A
		EVI2B
		EXOC1
		EXOC3L1
		EXOC7
		EZR
		F11
		F2RL1
		F2RL3
		F3
		F5
		F7
		FABP2
		FABP3
		FABP5
		FAIM
		FAM126A
		FAM161B
		FAM163B
		FAM171A1
		FAM177A1
		FAM180A
		FAM186A
		FAM193A
		FAM205A
		FAM209A
		FAM20C
		FAM210B
		FAM3A
		FAM3B
		FAM3C
		FAM47E
		FAM47E-STBD1
		FAM72A
		FAM72B
		FAM72C
		FAM72D
		FANCG
		FAS
		FASN
		FBLN1
		FBLN2
		FBLN5
		FBLN7
		FBN1
		FBN2
		FBP2
		FBRSL1
		FBXL2
		FBXO16
		FBXO38
		FBXO41
		FBXW11
		FCAR
		FCGBP
		FCGR1A
		FCGR1B
		FCGR2A
		FCHSD2
		FCMR
		FETUB
		FFAR1
		FFAR4
		FGA
		FGB
		FGD1
		FGD5
		FGF1
		FGF2
		FGF5
		FGF7
		FGFR2
		FGFR3
		FGG
		FGR
		FHIT
		FHL1
		FIGN
		FILIP1
		FILIP1L
		FKBP2
		FKRP
		FLACC1
		FLAD1
		FLCN
		FLNA
		FLNB
		FLNC
		FLOT1
		FLOT2
		FLRT3
		FLT1
		FLT4
		FMN2
		FMNL2
		FMNL3
		FNBP1
		FNDC1
		FNDC7
		FOLR1
		FOXN3
		FP565260.3
		FRMD3
		FRMD7
		FRMD8
		FRS2
		FSCN1
		FSD1L
		FST
		FSTL1
		FSTL3
		FSTL4
		FTCD
		FTCDNL1
		FUT2
		FUT6
		FXYD3
		FYB1
		FYN
		FZD1
		FZD4
		FZD6
		GAB1
		GAB2
		GABRA1
		GABRA2
		GABRA3
		GABRA5
		GABRG1
		GAD1
		GADL1
		GAGE1
		GAGE10
		GAGE12C
		GAGE12D
		GAGE12E
		GAGE12F
		GAGE12G
		GAGE12H
		GAGE12J
		GAGE13
		GAGE2A
		GAGE2E
		GAL
		GALNT10
		GALNT12
		GALR1
		GAP43
		GAPDH
		GAPT
		GAPVD1
		GAS2
		GAS2L1
		GAS6
		GAS7
		GAS8
		GASK1A
		GATD1
		GBP4
		GCA
		GCC1
		GCG
		GCLM
		GDE1
		GDF10
		GDF11
		GDF15
		GDF6
		GDF7
		GDF9
		GDNF
		GFER
		GFI1B
		GFOD1
		GFOD2
		GFRA3
		GFRAL
		GHR
		GINM1
		GIPC1
		GJB7
		GJC2
		GLB1L2
		GLDN
		GLO1
		GLP2R
		GLRX
		GLT1D1
		GLTPD2
		GLUL
		GMIP
		GNAI2
		GNAQ
		GNAS
		GNB1
		GNB2
		GNB3
		GNB4
		GNG2
		GP6
		GP9
		GPATCH1
		GPBP1
		GPBP1L1
		GPC1
		GPC3
		GPC4
		GPHA2
		GPI
		GPR1
		GPR142
		GPR148
		GPR156
		GPR157
		GPR160
		GPR173
		GPR174
		GPR20
		GPR27
		GPR37L1
		GPR50
		GPR63
		GPRC5A
		GPRIN1
		GPRIN2
		GPX8
		GRAMD1A
		GRAMD1B
		GRAMD1C
		GRAP2
		GRB7
		GRID2IP
		GRIK1
		GRIK5
		GRK3
		GRK4
		GRK5
		GRN
		GRPR
		GSDMA
		GSN
		GTSE1
		GUCA1A
		GYPA
		GYPC
		HAPLN1
		HAPLN3
		HARBI1
		HAS1
		HAUS7
		HCFC2
		HCK
		HCLS1
		HCST
		HDGF
		HEG1
		HELB
		HELZ
		HENMT1
		HERC2
		HERPUD1
		HFE
		HHIP
		HHIPL2
		HIF3A
		HINT1
		HIP1R
		HLA-A
		HLA-E
		HMCN1
		HMCN2
		HMGB1
		HMGB2
		HMGCS1
		HMOX1
		HOMER3
		HP
		HPR
		HPS3
		HPSE
		HRH1
		HS6ST3
		HSD11B1L
		HSFX1
		HSFX2
		HSH2D
		HSPB1
		HSPG2
		HTR1B
		HTR7
		HTRA1
		HTRA3
		HUNK
		HYDIN
		HYI
		HYLS1
		IAPP
		ICAM1
		ICAM2
		ICOS
		ICOSLG
		IFFO2
		IFI35
		IFIT5
		IFITM1
		IFITM5
		IFNGR1
		IFRD1
		IFT52
		IGF2
		IGFBP1
		IGFBP2
		IGFBP3
		IGFBP5
		IGFBP7
		IGFBPL1
		IGFL2
		IGFL4
		IGFLR1
		IGIP
		IGLL1
		IGSF10
		IKZF5
		IL10RA
		IL12RB1
		IL12RB2
		IL13
		IL13RA2
		IL15
		IL16
		IL17RA
		IL17RB
		IL18
		IL18BP
		IL1R1
		IL1RAP
		IL1RL1
		IL1RN
		IL21R
		IL23A
		IL33
		IL36G
		IL37
		IL4I1
		IL4R
		IL6
		IL6ST
		IL7R
		ILDR2
		ILK
		INHA
		INHBC
		INHBE
		INPP5A
		INSL4
		INSR
		INTS12
		IPCEF1
		IQGAP1
		IQGAP2
		IRAG2
		IRS1
		ISLR
		ISM2
		ITGA2B
		ITGA3
		ITGA4
		ITGA7
		ITGA8
		ITGA9
		ITGB1
		ITGB2
		ITGB3
		ITGB4
		ITGB5
		ITGB7
		ITGB8
		ITIH1
		ITIH2
		ITIH4
		ITIH5
		ITK
		ITM2A
		ITM2B
		ITPKA
		ITPRID2
		ITSN1
		ITSN2
		IYD
		JAG1
		JAK2
		JAK3
		JAM2
		JAM3
		JAML
		JMJD4
		JPT2
		JUP
		KANK1
		KANK3
		KANSL2
		KARS1
		KATNB1
		KATNIP
		KCNAB1
		KCNB2
		KCNE3
		KCNG4
		KCNH8
		KCNJ15
		KCNJ3
		KCNK17
		KCNK6
		KCNK7
		KCNK9
		KCNN2
		KCNN4
		KCNQ1
		KCNS3
		KCNU1
		KCNV1
		KDF1
		KEL
		KIAA0100
		KIAA0319
		KIAA0895
		KIAA1522
		KIAA1958
		KIF12
		KIF17
		KIF19
		KIF21A
		KIF21B
		KIF26A
		KIF26B
		KISS1
		KISS1R
		KIT
		KLC1
		KLC2
		KLF9
		KLHDC7B
		KLHL41
		KLHL6
		KLHL7
		KLK6
		KLK7
		KLK8
		KLRC1
		KLRC2
		KLRF1
		KLRK1
		KMT2D
		KNDC1
		KNSTRN
		KNTC1
		KPTN
		KRT75
		KRT77
		KRTAP25-1
		L1CAM
		LAD1
		LAIR1
		LAMA3
		LAMA4
		LAMA5
		LAMB2
		LAMB3
		LAMC1
		LAMC2
		LAMTOR1
		LAPTM4A
		LASP1
		LAT
		LAT2
		LAX1
		LCAT
		LCN2
		LCP1
		LCTL
		LDB2
		LECT2
		LENG1
		LGALS1
		LGALS3
		LGALS4
		LGALS8
		LGALS9
		LGI2
		LGI3
		LGI4
		LGR6
		LHB
		LHFPL2
		LHX6
		LIF
		LILRA6
		LILRB3
		LIMA1
		LINGO1
		LIPI
		LIPJ
		LIPM
		LMCD1
		LMOD2
		LMTK2
		LNX2
		LONRF1
		LONRF3
		LOX
		LOXHD1
		LOXL1
		LOXL2
		LOXL4
		LPAR1
		LPAR3
		LPAR4
		LPIN1
		LPIN2
		LPL
		LRCH2
		LRFN2
		LRG1
		LRP11
		LRP12
		LRRC15
		LRRC17
		LRRC26
		LRRC45
		LRRC69
		LRRC7
		LRRC9
		LRRFIP2
		LRRIQ3
		LSMEM2
		LSR
		LST1
		LTB4R2
		LTBP2
		LUZP2
		LY6G5C
		LY6K
		LY9
		LY96
		LYN
		LYPD1
		LYPD6
		LYST
		LYZ
		LZTS1
		LZTS2
		MACF1
		MADD
		MAMDC2
		MANF
		MAP11
		MAP2
		MAP2K1
		MAP2K7
		MAP3K12
		MAP3K21
		MAP3K6
		MAP3K7
		MAP4
		MAP4K1
		MAP4K5
		MAP6
		MAPK8IP1
		MAPK9
		MAPT
		MARCHF10
		MARCHF7
		MARCKS
		MARK2
		MAS1L
		MASP1
		MASP2
		MAT2B
		MATN3
		MBP
		MC5R
		MCAM
		MCEMP1
		MCTS1
		MCTS2P
		MDGA1
		MDK
		ME1
		MEGF6
		MERTK
		MET
		METAP1
		METAP2
		METRN
		METTL15
		METTL25
		MFAP4
		MFGE8
		MFSD1
		MFSD2A
		MGAT4A
		MGAT4C
		MIB1
		MICAL2
		MICAL3
		MICB
		MIEN1
		MIF
		MISP
		MKLN1
		MKRN3
		MLF2
		MLKL
		MLNR
		MMACHC
		MMP1
		MMP10
		MMP11
		MMP15
		MMP16
		MMP19
		MMP2
		MMP24
		MMP25
		MMP28
		MMP3
		MMP7
		MMP8
		MMP9
		MMRN1
		MMRN2
		MPHOSPH8
		MPHOSPH9
		MPI
		MPIG6B
		MPL
		MPP1
		MPP5
		MPZL1
		MR1
		MRGPRF
		MRNIP
		MRPL42
		MRPL44
		MRPL58
		MS4A1
		MS4A12
		MS4A14
		MS4A15
		MSMP
		MSN
		MSRA
		MTCP1
		MTM1
		MTPN
		MTSS1
		MUC1
		MUC20
		MUC5B
		MXRA5
		MXRA7
		MYH11
		MYH9
		MYL4
		MYLK
		MYO10
		MYO1B
		MYO1C
		MYO1E
		MYO1G
		MYO3A
		MYO5B
		MYO9A
		MYOF
		MZB1
		N4BP2
		NAA35
		NAB1
		NAIF1
		NAMPT
		NAP1L2
		NAPG
		NAXE
		NCAM1
		NCAM2
		NCK1
		NCKAP1L
		NCKAP5
		NCKIPSD
		NCOA1
		NCS1
		NDC1
		NDNF
		NDP
		NECTIN4
		NEDD9
		NELL2
		NEO1
		NETO1
		NEXN
		NF2
		NFAM1
		NFE2L2
		NFKBID
		NGEF
		NGFR
		NHSL2
		NIBAN1
		NIBAN2
		NID2
		NINJ2
		NKTR
		NKX2-8
		NLGN1
		NLRX1
		NMB
		NMBR
		NME1
		NME2
		NMI
		NMT1
		NMT2
		NMUR2
		NOS1
		NOTCH2
		NOTUM
		NOXRED1
		NPAP1
		NPFFR2
		NPIPB7
		NPL
		NPNT
		NPPB
		NPR1
		NPTN
		NPTX2
		NPTXR
		NPY
		NRAS
		NRCAM
		NRG1
		NRG2
		NRG3
		NRP2
		NRSN1
		NRTN
		NRXN1
		NSD1
		NSFL1C
		NT5C1B
		NT5C1B-RDH14
		NT5DC3
		NT5E
		NTF3
		NTF4
		NTN1
		NTNG1
		NTRK2
		NTS
		NTSR1
		NUCB1
		NUCB2
		NUDCD3
		NUDT16L1
		NUP35
		NUS1
		NXPE3
		NXPH3
		OAF
		OAS3
		OBSCN
		OCA2
		OCLN
		OCM
		OCM2
		ODC1
		ODR4
		OGN
		OGT
		OLFM1
		OLFM2
		OLFM3
		OLFM4
		OLFML2A
		OLFML2B
		OLFML3
		OLIG2
		OLR1
		OMD
		OPHN1
		OPRK1
		OR10P1
		OR13C2
		OR13C5
		OR13C9
		OR2C3
		OR6B2
		OR6B3
		OR6C6
		OR8S1
		ORM1
		ORM2
		OSBPL10
		OSBPL6
		OSBPL7
		OSCAR
		OSCP1
		OSGEP
		OSR2
		OTOGL
		OTOP2
		OTULIN
		OVGP1
		OXGR1
		P3H3
		PACSIN2
		PACSIN3
		PAFAH1B2
		PAG1
		PAIP1
		PAK1
		PAK4
		PALLD
		PALM
		PALM2AKAP2
		PALM3
		PALMD
		PAM
		PANX1
		PANX2
		PAPLN
		PAPPA2
		PAQR8
		PARD3
		PARD6G
		PARP6
		PAWR
		PCBD2
		PCDH17
		PCDH7
		PCDHA1
		PCDHA12
		PCDHA4
		PCDHA5
		PCDHA6
		PCDHB1
		PCDHB11
		PCDHB12
		PCDHB16
		PCDHB4
		PCDHB5
		PCDHGA1
		PCDHGA10
		PCDHGA11
		PCDHGA12
		PCDHGA2
		PCDHGA3
		PCDHGA4
		PCDHGA5
		PCDHGA6
		PCDHGA7
		PCDHGA8
		PCDHGA9
		PCDHGB1
		PCDHGB2
		PCDHGB3
		PCDHGB4
		PCDHGB5
		PCDHGB6
		PCDHGB7
		PCDHGC3
		PCDHGC4
		PCDHGC5
		PCLO
		PCMTD1
		PCOLCE
		PCOLCE2
		PCSK1N
		PCSK2
		PCSK5
		PCYOX1L
		PDAP1
		PDCD1LG2
		PDCD7
		PDE3A
		PDE4A
		PDE4D
		PDE9A
		PDGFA
		PDGFB
		PDGFC
		PDGFD
		PDGFRA
		PDGFRL
		PDHX
		PDLIM1
		PDLIM5
		PDPN
		PDZD2
		PDZD8
		PEBP1
		PECAM1
		PFDN1
		PGAP3
		PGC
		PGF
		PGLYRP1
		PGLYRP2
		PGLYRP4
		PGRMC2
		PHACTR1
		PHACTR2
		PHACTR4
		PHF20L1
		PHGDH
		PHLDB1
		PHLDB2
		PHLDB3
		PHOSPHO1
		PHPT1
		PI15
		PI3
		PI4K2A
		PI4KA
		PIBF1
		PIEZO2
		PIGB
		PIGN
		PIGW
		PIGX
		PIK3AP1
		PIK3CG
		PIK3R6
		PINLYP
		PIP4K2A
		PIP4K2C
		PIP5K1A
		PIRT
		PITPNM3
		PKD2L1
		PKD2L2
		PKN1
		PKN2
		PKP1
		PKP4
		PLA1A
		PLA2G3
		PLA2G4D
		PLA2R1
		PLAA
		PLAAT5
		PLAC1
		PLAT
		PLAU
		PLAUR
		PLCB1
		PLCB2
		PLCD3
		PLCD4
		PLEKHA4
		PLEKHG3
		PLEKHH2
		PLEKHO2
		PLIN4
		PLPP1
		PLPP2
		PLPPR5
		PLS3
		PLSCR1
		PLVAP
		PLXNA3
		PLXNA4
		PNCK
		PNISR
		PODXL
		POLE
		POSTN
		POU2F3
		PPEF1
		PPFIBP1
		PPIB
		PPIP5K1
		PPL
		PPM1A
		PPM1F
		PPP1CA
		PPP1CB
		PPP1R12B
		PPP1R16A
		PPP1R16B
		PPP1R18
		PPP1R27
		PPP1R9A
		PPP2R1B
		PPP3R1
		PPP3R2
		PPP4C
		PPP6R3
		PPTC7
		PRAME
		PRC1
		PRDX6
		PRELP
		PRIMA1
		PRKCA
		PRKCE
		PRKCH
		PRKCZ
		PRKD1
		PROM2
		PROSER2
		PRR32
		PRR7
		PRRC2A
		PRRG1
		PRRT2
		PRRT3
		PRRT4
		PRSS1
		PRSS12
		PRSS2
		PRSS22
		PRSS27
		PRSS3
		PRTG
		PRTN3
		PRX
		PSAPL1
		PSCA
		PSD
		PSD2
		PSMC5
		PSMC6
		PSMD9
		PSTPIP1
		PSTPIP2
		PTAFR
		PTCH2
		PTCHD4
		PTHLH
		PTK2B
		PTK6
		PTN
		PTPN12
		PTPN22
		PTPN4
		PTPRB
		PTPRCAP
		PTPRG
		PTPRK
		PTPRM
		PTPRR
		PTPRS
		PTPRZ1
		PTX3
		PURG
		PVR
		PXDC1
		PXK
		PYGL
		PYGO2
		QPCT
		QSOX1
		RAB13
		RAB23
		RAB26
		RAB27B
		RAB3GAP2
		RAB41
		RAB43
		RAB8A
		RABEPK
		RAD52
		RAET1G
		RAET1L
		RAF1
		RAI2
		RALA
		RALGAPA2
		RAMP3
		RAPGEF2
		RAPH1
		RAPSN
		RASAL1
		RASAL2
		RASAL3
		RASD1
		RASD2
		RASGRP1
		RASGRP2
		RASGRP4
		RASSF2
		RASSF3
		RC3H1
		RCCD1
		RCSD1
		RDX
		RECK
		REG3A
		REG3G
		RELL1
		RELN
		REPS1
		RET
		RFLNB
		RFPL1
		RFPL2
		RFPL3
		RFTN2
		RGMA
		RGP1
		RGR
		RGS10
		RGS14
		RGS3
		RGS7BP
		RGS9BP
		RHCE
		RHD
		RHEX
		RHOA
		RHOBTB2
		RHOJ
		RHOXF2
		RHOXF2B
		RIC8A
		RIC8B
		RIF1
		RILPL1
		RIMBP3
		RIMBP3B
		RIMBP3C
		RIMS2
		RIOK2
		RIOK3
		RIPK1
		RNASE1
		RND1
		RNF114
		RNF145
		RNF146
		RNF149
		RNF165
		RNF166
		RNF39
		RNPEP
		ROBO1
		ROBO2
		ROBO3
		ROBO4
		ROM1
		RP2
		RPE
		RPEL1
		RPGRIP1L
		RPIA
		RPL36A
		RPL36A-HNRNPH2
		RPL36AL
		RPSA
		RRAD
		RRP12
		RSBN1L
		RSKR
		RSPH3
		RSPO1
		RTBDN
		RTL3
		RTL4
		RTN4R
		RTN4RL1
		RYR2
		S100A13
		S100A14
		S100A16
		S100A2
		S100A3
		S100A4
		S100A6
		S100A7
		S100A8
		S100A9
		SAMHD1
		SAMSN1
		SASH3
		SBSN
		SBSPON
		SC5D
		SCAMP4
		SCEL
		SCG2
		SCG3
		SCGB2A1
[truncated: 544 more rows]
